# Supplementary material for: The Gut Microbial Metabolite Pyrogallol Is a More Potent Inducer of Nrf2-Associated Gene Expression Than Its Parent Compound Green Tea (-)-Epigallocatechin Gallate
Source: Nutrients. 2022 Aug 18;14(16):3392. doi: 10.3390/nu14163392 (PMC9414524; doi:10.3390/nu14163392)
Supplement: Supplementary file 1 [file nutrients-14-03392-s001.zip]

Archive with 1 entries (1 files):
- nutrients-1876329-supplementary.xlsx
