# Supplementary material for: The Gut Microbial Metabolite Pyrogallol Is a More Potent Inducer of Nrf2-Associated Gene Expression Than Its Parent Compound Green Tea (-)-Epigallocatechin Gallate
Source: Nutrients. 2022 Aug 18;14(16):3392. doi: 10.3390/nu14163392 (PMC9414524; doi:10.3390/nu14163392)
Supplement: Supplementary file 1 [file nutrients-14-03392-s001.zip › nutrients-1876329-supplementary.xlsx]

## Sheet: Figure S1
Figure S1. WST-1 assay in Hepa1c1c7 cells. EGCG, (-)-epigallocatechin gallate; EGC, (-)-epigallocatechin; GA, gallic acid; PG, pyrogallol; t-BHQ, tert-Butylhydroquinone.

## Sheet: Figure S2
Figure S2. Benchmark dose (BMD) analysis on the in vitro concentration-response curves of EGCG (A) and PG (B) induced luciferase expression in U2OS-Nrf2 CALUX reporter gene assay. The models were selected based on p values and Akaik information criterion (AIC) valuses (data not shown). The BMD value resulting in an extra 5% response above background compared to the control (BMD5) for EGCG and PG …

## Sheet: Figure S3
Figure S3. PCA scatter plot (A) and heatmap (B) based on the mean protein FCs or expression levels of 97 Nrf2-related proteins in different treatments of Hepa1c1c7 cells. Numbers in the row names of the heatmap indicate different biological replicates. Missing values are in black color. PCA, Principal component analysis; FC, fold change.

## Sheet: Figure S4
A
Figure S4. GO functional enrichment analysis of differentially expressed proteins (DEPs) from dif-ferent treatments. Top 15 most significantly enriched terms of biological process (BP), cellular compartment (CC) or molecular function (MF) are included. A – C: EGCG treatment; D – F: EGC treatment; G – I: GA treatment; J – L: PG treatment; M – O: t-BHQ treatment. GO, gene ontology.

## Sheet: Figure S5
Figure S5. KEGG pathway enrichment analysis of differentially expressed proteins (DEPs) from different treatments. A: EGCG treatment; B: EGC treatment; C: GA treatment. KEGG, Kyoto Encyclopedia of Genes and Genomes.

## Sheet: Figure S6
Figure S6. Protein-protein integration (PPI) of DEPs for the EGCG (A), EGC (B) and GA (C) treatments. The colour indicates the expression level of DEPs, with red indicating up-regulation, and blue indicating down-regulation.

## Sheet: Figure S7
Figure S7. PCA (A) and heatmap (B) based on the FCs of 22 selected proteins in different treat-ments of Hepa1c1c7 cells.

## Sheet: Figure S8
Figure S8. Induction of luciferase activity in U2OS-Nrf2 CALUX reporter cells (A) and in U2OS-Cytotox CALUX cells (B) after 24 h exposure to GA without the presence of L-ascorbic acid. The results are presented as mean ± SEM compared to solvent control, derived from at least three in-dependent experiments. SEM, standard error of the mean.

## Sheet: Table S1a_LFQ intensity
Table S1. The LFQ intensity values of 3,973 proteins detected in all samples and their fold changes (FCs) compared to solvent control.
Majority protein IDs	Fasta headers	Control	Control	Control	Control	mean_Control	EGCG	EGCG	EGCG	EGCG	mean_EGCG	EGC	EGC	EGC	EGC	mean_EGC	GA	GA	GA	GA	mean_GA	PG	PG	PG	PG	mean_PG	tBHQ	tBHQ	tBHQ	tBHQ	mean_tBHQ
A0A067XG53;O70589	tr|A0A067XG53|A0A067XG53_MOUSE Peripheral plasma membrane protein CASK (Fragment) OS=Mus musculus OX=10090 GN=Cask PE=1 SV=1;sp|O70589|CSKP_MOUSE Peripheral plasma membrane protein CASK OS=Mus musculus OX=10090 GN=Cask PE=1 SV=2	97111968	102830096	130389888	136170128	116625520	134819920	129549952	116449928	111020088	122959972	120370128	149140112	156760000	97502032	130943068	134640048	125309864	144699856	117359968	130502434	138939920	104099904	77427040	129019912	112371694	101479912	148009968	137960048	107649968	123774974
A0A2R8W6L8;Q52L52;A0A075F5C6;P38532	tr|A0A2R8W6L8|A0A2R8W6L8_MOUSE Heat shock factor protein 1 OS=Mus musculus OX=10090 GN=Hsf1 PE=1 SV=1;tr|Q52L52|Q52L52_MOUSE Heat shock factor protein 1 OS=Mus musculus OX=10090 GN=Hsf1 PE=1 SV=1;tr|A0A075F5C6|A0A075F5C6_MOUSE Heat shock factor protein 1 O	3.16228e+06	51328000	3.16228e+06	51421972	2.72686e+07	3.16228e+06	3.16228e+06	3.16228e+06	55294020	1.61952e+07	3.16228e+06	55313996	37400992	3.16228e+06	2.47599e+07	44940012	33456010	3.16228e+06	53800028	3.38396e+07	3.16228e+06	3.16228e+06	3.16228e+06	3.16228e+06	3.16228e+06	3.16228e+06	41562984	61404996	3.16228e+06	2.73231e+07
A0A087WNL7;A0A087WQ44;A0A087WP63;A0A087WNX7;A0A087WS36;E9Q9V7;A0A087WQY5	tr|A0A087WNL7|A0A087WNL7_MOUSE Snf2-related CREBBP activator protein OS=Mus musculus OX=10090 GN=Srcap PE=1 SV=1;tr|A0A087WQ44|A0A087WQ44_MOUSE Snf2-related CREBBP activator protein OS=Mus musculus OX=10090 GN=Srcap PE=1 SV=1;tr|A0A087WP63|A0A087WP63_MOUSE	132140096	136509936	112649976	3.16228e+06	9.61156e+07	132359936	117320032	119730064	3.16228e+06	9.31431e+07	167740144	196649808	3.16228e+06	3.16228e+06	9.26786e+07	205500016	136670096	88138008	3.16228e+06	1.08368e+08	143829952	115929944	3.16228e+06	115430032	9.45881e+07	81428984	113460048	118770072	88719000	100594526
A0A087WNP6;Q4VAA2	tr|A0A087WNP6|A0A087WNP6_MOUSE Protein CDV3 OS=Mus musculus OX=10090 GN=Cdv3 PE=1 SV=1;sp|Q4VAA2|CDV3_MOUSE Protein CDV3 OS=Mus musculus OX=10090 GN=Cdv3 PE=1 SV=2	1197200640	683159744	1832698752	1438201472	1287815152	1106601088	924849664	1292899072	1378098688	1175612128	1105899008	863069248	1566698368	1430701568	1241592048	1174499456	901729344	1189099520	1083400576	1087182224	1384301184	934060608	1030000448	1420699008	1192265312	1395900800	691530496	1279800960	1112900480	1120033184
A0A087WNV1;A0A087WSR7;A0A087WR52;Q8K2K6;A0A087WRL1	tr|A0A087WNV1|A0A087WNV1_MOUSE Arf-GAP domain and FG repeat-containing protein 1 OS=Mus musculus OX=10090 GN=Agfg1 PE=1 SV=1;tr|A0A087WSR7|A0A087WSR7_MOUSE Arf-GAP domain and FG repeat-containing protein 1 OS=Mus musculus OX=10090 GN=Agfg1 PE=1 SV=1;tr|A0A	411280064	325160192	410579808	479189920	406552496	401049568	378770208	443080320	503359808	431564976	400690400	279399808	479689984	363859776	380909992	433190272	414050240	423789824	650260608	480322736	471739488	324209792	496979712	356629664	412389664	417110080	330220160	543779840	466479744	439397456
A0A087WNY2;A0A0R4J065;Q8BGE6;D3YZP6;A0A087WRT0	tr|A0A087WNY2|A0A087WNY2_MOUSE Cysteine protease (Fragment) OS=Mus musculus OX=10090 GN=Atg4b PE=1 SV=1;tr|A0A0R4J065|A0A0R4J065_MOUSE Cysteine protease OS=Mus musculus OX=10090 GN=Atg4b PE=1 SV=1;sp|Q8BGE6|ATG4B_MOUSE Cysteine protease ATG4B OS=Mus muscul	77380976	82638960	79569008	70375992	77491234	77819000	76339960	60316024	73633984	72027242	112889936	76496024	77622984	86064016	88268240	79780008	89008976	94414048	63421996	81656257	120169936	89917960	71719000	97891952	94924712	63877992	112110032	98562984	65942980	85123497
A0A087WNZ7;G5E870;A0A0B4J1N9	tr|A0A087WNZ7|A0A087WNZ7_MOUSE E3 ubiquitin-protein ligase TRIP12 OS=Mus musculus OX=10090 GN=Trip12 PE=1 SV=1;sp|G5E870|TRIPC_MOUSE E3 ubiquitin-protein ligase TRIP12 OS=Mus musculus OX=10090 GN=Trip12 PE=1 SV=1;tr|A0A0B4J1N9|A0A0B4J1N9_MOUSE HECT-type E3	575529984	689689408	712459712	720159232	674459584	702049664	691689920	710469312	804459584	727167120	693670400	698810432	754560640	752760000	724950368	743300352	605639488	791390400	632060096	693097584	653459904	575540096	726310208	652960704	652067728	822800704	642890368	699939264	818790336	746105168
A0A087WQ61;A0A087WQU0;Q8C134;Q9ERD6	tr|A0A087WQ61|A0A087WQ61_MOUSE Ras-specific guanine nucleotide-releasing factor RalGPS2 OS=Mus musculus OX=10090 GN=Ralgps2 PE=1 SV=1;tr|A0A087WQU0|A0A087WQU0_MOUSE Ras-specific guanine nucleotide-releasing factor RalGPS2 OS=Mus musculus OX=10090 GN=Ralgps	3.16228e+06	3.16228e+06	60200968	59838984	3.15911e+07	70973024	3.16228e+06	54292016	3.16228e+06	3.28974e+07	3.16228e+06	72725016	53794004	3.16228e+06	3.32109e+07	99937984	82218032	62927024	63467968	77137752	64945008	56317980	3.16228e+06	3.16228e+06	3.18969e+07	94940976	73538968	60685024	3.16228e+06	5.80818e+07
A0A087WQE6;P83940;A0A087WNT1	tr|A0A087WQE6|A0A087WQE6_MOUSE Elongin-C (Fragment) OS=Mus musculus OX=10090 GN=Eloc PE=1 SV=1;sp|P83940|ELOC_MOUSE Elongin-C OS=Mus musculus OX=10090 GN=Eloc PE=1 SV=1;tr|A0A087WNT1|A0A087WNT1_MOUSE Elongin-C OS=Mus musculus OX=10090 GN=Eloc PE=1 SV=1	889740928	723470400	670170368	674869504	739562800	928520640	761339648	740709632	619200128	762442512	958700096	801699712	558760576	714140416	758325200	737309824	752079296	603769792	851170432	736082336	767670336	790579264	735209664	747830464	760322432	888760640	733719424	829740800	717190784	792352912
E9QAN4;G3UW47;Q6TA13;E9Q9G6;A0A087WQE8;P33173	tr|E9QAN4|E9QAN4_MOUSE Kinesin-like protein KIF1A OS=Mus musculus OX=10090 GN=Kif1a PE=1 SV=1;tr|G3UW47|G3UW47_MOUSE Kinesin-like protein KIF1A OS=Mus musculus OX=10090 GN=Kif1a PE=1 SV=1;tr|Q6TA13|Q6TA13_MOUSE Kinesin-like protein KIF1A OS=Mus musculus OX	3.16228e+06	62749984	3.16228e+06	82654024	3.79321e+07	65181036	69210016	91028024	92522032	79485277	75296000	74930984	69708016	83616000	75887750	82162984	3.16228e+06	99916040	87195016	6.81091e+07	78816032	69963040	84774008	3.16228e+06	5.91788e+07	3.16228e+06	60766968	3.16228e+06	3.16228e+06	1.75635e+07
A0A087WQH8	tr|A0A087WQH8|A0A087WQH8_MOUSE Probable UDP-sugar transporter protein SLC35A4 OS=Mus musculus OX=10090 GN=Slc35a4 PE=1 SV=1	3.16228e+06	43595004	48954984	88422984	4.60338e+07	3.16228e+06	105160000	165869888	65179032	8.48428e+07	3.16228e+06	3.16228e+06	68510968	45869984	3.01764e+07	44921020	3.16228e+06	29896986	75059024	3.82598e+07	3.16228e+06	3.16228e+06	48915976	62561972	2.94506e+07	91280032	3.16228e+06	51463996	54745028	5.01628e+07
A0A087WQK5;A0A087WR24;Q2HXL6;B7ZNP0	tr|A0A087WQK5|A0A087WQK5_MOUSE alpha-1,2-Mannosidase OS=Mus musculus OX=10090 GN=Edem3 PE=1 SV=1;tr|A0A087WR24|A0A087WR24_MOUSE alpha-1,2-Mannosidase OS=Mus musculus OX=10090 GN=Edem3 PE=1 SV=1;sp|Q2HXL6|EDEM3_MOUSE ER degradation-enhancing alpha-mannosida	176130032	3.16228e+06	185800048	166950080	1.33011e+08	3.16228e+06	3.16228e+06	151909968	3.16228e+06	4.03492e+07	147689840	3.16228e+06	3.16228e+06	3.16228e+06	3.92942e+07	3.16228e+06	3.16228e+06	3.16228e+06	3.16228e+06	3.16228e+06	3.16228e+06	3.16228e+06	138179856	3.16228e+06	3.69167e+07	3.16228e+06	3.16228e+06	3.16228e+06	3.16228e+06	3.16228e+06
A0A087WQN7;F8VQ87;P97789;A0A087WNV6	tr|A0A087WQN7|A0A087WQN7_MOUSE 5-3 exoribonuclease 1 OS=Mus musculus OX=10090 GN=Xrn1 PE=1 SV=1;tr|F8VQ87|F8VQ87_MOUSE 5-3 exoribonuclease 1 OS=Mus musculus OX=10090 GN=Xrn1 PE=1 SV=1;sp|P97789|XRN1_MOUSE 5-3 exoribonuclease 1 OS=Mus musculus OX=1009	3.16228e+06	125100088	61806984	3.16228e+06	4.83079e+07	33671000	75954040	84713992	3.16228e+06	4.93753e+07	76535008	45182988	64085016	65618980	62855498	84431984	56532024	65380004	3.16228e+06	5.23766e+07	86529048	63839008	60562016	3.16228e+06	5.35231e+07	52096016	42382984	3.16228e+06	3.16228e+06	2.52009e+07
A0A087WQQ5;F8VQC7;A0A087WNW3;A0A087WQ25;A0A087WQI3;A0A087WRS1;Q61595	tr|A0A087WQQ5|A0A087WQQ5_MOUSE Kinectin OS=Mus musculus OX=10090 GN=Ktn1 PE=1 SV=1;tr|F8VQC7|F8VQC7_MOUSE Kinectin OS=Mus musculus OX=10090 GN=Ktn1 PE=1 SV=1;tr|A0A087WNW3|A0A087WNW3_MOUSE Kinectin OS=Mus musculus OX=10090 GN=Ktn1 PE=1 SV=1;tr|A0A087WQ25|A	2000101760	1513901312	1521900928	1570001152	1651476288	1512801408	1549498880	1380000384	1555300864	1499400384	1889198336	1425799552	1199200384	1429900672	1486024736	1862698496	1391900160	1570401152	1698898304	1630974528	1956299008	1291298816	1701900416	1427099392	1594149408	1499400448	1391301248	1894499200	1715200640	1625100384
A0A087WQS2;Q9CQC6;A0A087WPF9	tr|A0A087WQS2|A0A087WQS2_MOUSE Basic leucine zipper and W2 domain-containing protein 1 OS=Mus musculus OX=10090 GN=Bzw1 PE=1 SV=1;sp|Q9CQC6|BZW1_MOUSE Basic leucine zipper and W2 domain-containing protein 1 OS=Mus musculus OX=10090 GN=Bzw1 PE=1 SV=1;tr|A0A	2082698496	1903698816	1976598528	2615799552	2144698848	1904898944	1905698048	1989999232	2311198464	2027948672	2369999360	1811500800	1956698624	2661602816	2199950400	2199298560	1858600320	2018500736	1976798208	2013299456	2011801088	2121499776	1960001280	2145802240	2059776096	1930599552	1938799104	1969800064	2127200256	1991599744
A0A087WQT6;O89110	tr|A0A087WQT6|A0A087WQT6_MOUSE Caspase-8 OS=Mus musculus OX=10090 GN=Casp8 PE=1 SV=1;sp|O89110|CASP8_MOUSE Caspase-8 OS=Mus musculus OX=10090 GN=Casp8 PE=1 SV=1	486670336	524750176	543169984	416669760	492815064	484150496	526319648	567220288	404260064	495487624	524769760	528000480	489930016	445869824	497142520	557390464	539230336	416829920	435099808	487137632	482029920	535809728	438349888	493870464	487515000	551340352	456999712	410860320	487219968	476605088
A0A087WR50;P11276;Q3UHL6;A0A087WS56;A0A087WSN6;B9EHT6;B7ZNJ1	tr|A0A087WR50|A0A087WR50_MOUSE Fibronectin OS=Mus musculus OX=10090 GN=Fn1 PE=1 SV=1;sp|P11276|FINC_MOUSE Fibronectin OS=Mus musculus OX=10090 GN=Fn1 PE=1 SV=4;tr|Q3UHL6|Q3UHL6_MOUSE Fibronectin OS=Mus musculus OX=10090 GN=Fn1 PE=1 SV=1;tr|A0A087WS56|A0A08	3686296832	3931503872	1577299328	1803598080	2749674528	3807699968	3909997056	1690900096	1923701632	2833074688	3618701312	3739996672	1791401344	1680099968	2707549824	3373198080	3965701376	1540000896	1420000256	2574725152	2787300352	2690697472	1270300928	1345900800	2023549888	2534701568	1786400640	1310000384	1279699840	1727700608
A0A087WRF2;E9Q3K3;Q8BXK8	tr|A0A087WRF2|A0A087WRF2_MOUSE Arf-GAP with GTPase, ANK repeat and PH domain-containing protein 1 OS=Mus musculus OX=10090 GN=Agap1 PE=1 SV=1;tr|E9Q3K3|E9Q3K3_MOUSE Arf-GAP with GTPase, ANK repeat and PH domain-containing protein 1 OS=Mus musculus OX=10090	79683976	93298032	112280024	115029976	100073002	79046032	66738008	79662024	103560000	82251516	103119992	115090112	104830072	118779984	110455040	105340048	120200024	104939936	91688040	105542012	108680088	60284972	74984976	75148992	79774757	83582032	92851960	113839880	74389960	91165958
A0A087WRM2;Q91VK4	tr|A0A087WRM2|A0A087WRM2_MOUSE Integral membrane protein 2 OS=Mus musculus OX=10090 GN=Itm2c PE=1 SV=1;sp|Q91VK4|ITM2C_MOUSE Integral membrane protein 2C OS=Mus musculus OX=10090 GN=Itm2c PE=1 SV=2	90428040	96707000	47330008	3.16228e+06	5.94068e+07	49297008	105430064	58686988	108750032	80541023	41768984	102450088	107820064	82715024	83688540	49034008	91635008	52010000	3.16228e+06	4.89603e+07	56189016	91112016	3.16228e+06	42279988	4.81858e+07	44980984	45409024	85284024	3.16228e+06	4.47091e+07
F2Z4A3;A0A087WRT4;A0A1L1SQU7	tr|F2Z4A3|F2Z4A3_MOUSE FAT atypical cadherin 1 OS=Mus musculus OX=10090 GN=Fat1 PE=1 SV=1;tr|A0A087WRT4|A0A087WRT4_MOUSE FAT atypical cadherin 1 OS=Mus musculus OX=10090 GN=Fat1 PE=1 SV=2;tr|A0A1L1SQU7|A0A1L1SQU7_MOUSE FAT atypical cadherin 1 OS=Mus muscul	629519680	679840448	299179712	373409632	495487368	835489152	738539712	341079776	272479744	546897096	744409408	657419328	260330160	288460192	487654772	420020064	582849344	226759776	315769792	386349744	516090240	592960128	256459904	320319776	421457512	286120320	475719552	153860160	236770016	288117512
A0A087WRY3;Q80XU3	tr|A0A087WRY3|A0A087WRY3_MOUSE Nuclear ubiquitous casein and cyclin-dependent kinase substrate 1 OS=Mus musculus OX=10090 GN=Nucks1 PE=1 SV=1;sp|Q80XU3|NUCKS_MOUSE Nuclear ubiquitous casein and cyclin-dependent kinase substrate 1 OS=Mus musculus OX=10090 G	864229888	174539904	1239701248	1094200320	843167840	748339712	223880176	653150016	1168500352	698467564	517979488	228349792	757780288	913779008	604472144	708990336	246359936	1270300928	1180798976	851612544	456150496	266209968	1071699840	1333401344	781865412	665150400	283040128	992609664	1027799808	742150000
A0A087WRZ5;Q8R0B4;Q8BLD4;Q6VYI5;Q6VYI4;Q921F2;A0A087WR97;A0A087WSE4	tr|A0A087WRZ5|A0A087WRZ5_MOUSE TAR DNA-binding protein 43 OS=Mus musculus OX=10090 GN=Tardbp PE=1 SV=1;tr|Q8R0B4|Q8R0B4_MOUSE TAR DNA-binding protein 43 OS=Mus musculus OX=10090 GN=Tardbp PE=1 SV=1;tr|Q8BLD4|Q8BLD4_MOUSE TAR DNA-binding protein 43 OS=Mus m	2051501312	1892599040	2069500416	1843099136	1964174976	2199998976	1649400704	2165398784	1706098816	1930224320	1998301824	1780799872	2116297856	1831101696	1931625312	1494899712	1958701952	1476898432	1784201344	1678675360	1530000000	2226099968	1459101056	2179299584	1848625152	1730100992	1743598592	1456098816	1753200640	1670749760
A0A087WSJ7;Q3TE80	tr|A0A087WSJ7|A0A087WSJ7_MOUSE RIKEN cDNA 2410002F23 gene OS=Mus musculus OX=10090 GN=2410002F23Rik PE=1 SV=1;tr|Q3TE80|Q3TE80_MOUSE RIKEN cDNA 2410002F23 gene OS=Mus musculus OX=10090 GN=2410002F23Rik PE=1 SV=1	107640040	79151032	41150996	63828988	72942764	60222984	24821000	36018980	32963984	38506737	67674976	142380016	50328024	80183000	85141504	42116992	51309008	110470000	118809984	80676496	79437984	68253968	130609968	143050048	105337992	51818028	46737996	100170112	167620112	91586562
Q8C3V4;A0A087WSP5;P42225;Q99K94	tr|Q8C3V4|Q8C3V4_MOUSE Signal transducer and activator of transcription OS=Mus musculus OX=10090 GN=Stat1 PE=1 SV=1;tr|A0A087WSP5|A0A087WSP5_MOUSE Signal transducer and activator of transcription OS=Mus musculus OX=10090 GN=Stat1 PE=1 SV=1;sp|P42225|STAT1_	323689760	255879936	315439904	218689776	278424844	274959712	277850048	277030016	261159824	272749900	258999872	265630112	297110208	308260128	282500080	266870176	240259760	344010336	264579920	278930048	235569952	230970176	312390336	242609984	255385112	210860208	193850112	296280160	200400128	225347652
A0A087WSS1;G3X9J4;E9QM90;Q148V7	tr|A0A087WSS1|A0A087WSS1_MOUSE RAB11-binding protein RELCH OS=Mus musculus OX=10090 GN=Relch PE=1 SV=1;tr|G3X9J4|G3X9J4_MOUSE RAB11-binding protein RELCH OS=Mus musculus OX=10090 GN=Relch PE=1 SV=2;tr|E9QM90|E9QM90_MOUSE RAB11-binding protein RELCH OS=Mus	104830072	115309944	84467960	80885960	96373484	81018040	141819920	95593048	94520984	103237998	136450000	110569992	82611016	96449960	106520242	123430112	85020000	152559840	121050032	120514996	104059912	105509968	117499992	113240008	110077470	79639984	135210096	124940032	81375000	105291278
A0A0A0MQ68;Q60759	tr|A0A0A0MQ68|A0A0A0MQ68_MOUSE Glutaryl-CoA dehydrogenase, mitochondrial OS=Mus musculus OX=10090 GN=Gcdh PE=1 SV=1;sp|Q60759|GCDH_MOUSE Glutaryl-CoA dehydrogenase, mitochondrial OS=Mus musculus OX=10090 GN=Gcdh PE=1 SV=2	532899680	564909504	730449600	683060736	627829880	590089536	740569728	807230720	782150848	730010208	671810304	639740096	815830848	718870016	711562816	646990400	621189824	867380288	644840128	695100160	604810176	644080192	869749120	786409856	726262336	610910208	654380352	651119360	601820032	629557488
A0A0G2JFY0;A0A0A0MQ80;Q3UMC0	tr|A0A0G2JFY0|A0A0G2JFY0_MOUSE ATPase family protein 2 homolog OS=Mus musculus OX=10090 GN=Spata5 PE=1 SV=1;tr|A0A0A0MQ80|A0A0A0MQ80_MOUSE Vesicle-fusing ATPase OS=Mus musculus OX=10090 GN=Spata5 PE=1 SV=1;sp|Q3UMC0|AFG2H_MOUSE ATPase family protein 2 homo	321570048	325130208	196029824	256040128	274692552	335470112	222509808	393089952	307429984	314624964	364480352	277120064	405330304	198190096	311280204	265879888	351060160	325340160	307940096	312555076	381840096	268840000	272570112	227469968	287680044	291030016	328069920	369290016	196419792	296202436
A0A0A0MQ90;P97352	tr|A0A0A0MQ90|A0A0A0MQ90_MOUSE Protein S100-A13 OS=Mus musculus OX=10090 GN=S100a13 PE=1 SV=1;sp|P97352|S10AD_MOUSE Protein S100-A13 OS=Mus musculus OX=10090 GN=S100a13 PE=1 SV=1	3.16228e+06	179989872	79249032	3.16228e+06	6.63909e+07	3.16228e+06	3.16228e+06	88144008	3.16228e+06	2.44077e+07	3.16228e+06	181919840	133109904	112880016	1.07768e+08	3.16228e+06	3.16228e+06	91231040	119590008	5.42864e+07	3.16228e+06	94438000	232519744	107580016	1.09425e+08	3.16228e+06	76307032	129860120	138710064	8.70099e+07
S4R248;A0A0A0MQ95;S4R221;Q8C0D4;S4R203;B2RUJ8	tr|S4R248|S4R248_MOUSE Rho GTPase-activating protein 12 OS=Mus musculus OX=10090 GN=Arhgap12 PE=1 SV=1;tr|A0A0A0MQ95|A0A0A0MQ95_MOUSE Rho GTPase-activating protein 12 OS=Mus musculus OX=10090 GN=Arhgap12 PE=1 SV=1;tr|S4R221|S4R221_MOUSE Rho GTPase-activati	3.16228e+06	49418020	78807032	52082976	4.58676e+07	53084004	37582980	41416980	88347000	55107741	3.16228e+06	67447992	54071016	68753992	4.83588e+07	3.16228e+06	52294012	80294976	3.16228e+06	3.47284e+07	61722012	72787008	77958992	68881992	70337501	3.16228e+06	69743000	86933000	75252032	5.87726e+07
A0A0A0MQA5;P68368	tr|A0A0A0MQA5|A0A0A0MQA5_MOUSE Tubulin alpha chain (Fragment) OS=Mus musculus OX=10090 GN=Tuba4a PE=1 SV=1;sp|P68368|TBA4A_MOUSE Tubulin alpha-4A chain OS=Mus musculus OX=10090 GN=Tuba4a PE=1 SV=1	1447599232	1010400896	1103700992	1077199616	1159725184	769530240	987819392	1828698752	968979904	1138757072	1270599424	842340160	1737399296	1216800512	1266784848	1116099200	998159296	736989312	1332900736	1046037136	1350000384	1563800832	991280896	1289199360	1298570368	1414398592	1240000768	1054800832	1158899840	1217025008
A0A0A0MQB0;Q4PJX1	tr|A0A0A0MQB0|A0A0A0MQB0_MOUSE Protein odr-4 homolog OS=Mus musculus OX=10090 GN=Odr4 PE=1 SV=1;sp|Q4PJX1|ODR4_MOUSE Protein odr-4 homolog OS=Mus musculus OX=10090 GN=Odr4 PE=1 SV=2	209409920	141770096	216269968	185410000	188214996	208049984	220730112	200759984	297390208	231732572	187660000	173210048	206399984	314960224	220557564	220680192	196249920	201100176	193239792	202817520	201640080	225870208	210099904	286070048	230920060	223449936	222330080	216060160	244060192	226475092
A0A0A0MQC9;Q9D0R8	tr|A0A0A0MQC9|A0A0A0MQC9_MOUSE Protein LSM12 homolog OS=Mus musculus OX=10090 GN=Lsm12 PE=1 SV=1;sp|Q9D0R8|LSM12_MOUSE Protein LSM12 homolog OS=Mus musculus OX=10090 GN=Lsm12 PE=1 SV=1	326899904	382440064	318869856	3.16228e+06	2.57843e+08	3.16228e+06	3.16228e+06	411919968	305810016	1.81014e+08	293609824	357519648	447850016	416320384	378824968	3.16228e+06	443389824	267880048	494730144	3.02291e+08	244640224	3.16228e+06	365939936	400180416	2.53481e+08	322509888	465999552	334170208	355730208	369602464
A0A0A0MQN4;Q9D906;S4R2D5;S4R2T5	tr|A0A0A0MQN4|A0A0A0MQN4_MOUSE Ubiquitin-like modifier-activating enzyme ATG7 OS=Mus musculus OX=10090 GN=Atg7 PE=1 SV=1;sp|Q9D906|ATG7_MOUSE Ubiquitin-like modifier-activating enzyme ATG7 OS=Mus musculus OX=10090 GN=Atg7 PE=1 SV=1;tr|S4R2D5|S4R2D5_MOUSE A	282489984	321129696	246820208	255480176	276480016	290369952	319850272	302420224	227209872	284962580	295549792	347780000	323269952	234179968	300194928	308960160	272800032	309190240	284149888	293775080	344609920	278790016	352250112	265719952	310342500	327769632	340959968	361059712	298220096	332002352
A0A0A6YVR9;P09925;V9GXE6	tr|A0A0A6YVR9|A0A0A6YVR9_MOUSE SURF1-like protein (Fragment) OS=Mus musculus OX=10090 GN=Surf1 PE=1 SV=1;sp|P09925|SURF1_MOUSE Surfeit locus protein 1 OS=Mus musculus OX=10090 GN=Surf1 PE=1 SV=3;tr|V9GXE6|V9GXE6_MOUSE SURF1-like protein (Fragment) OS=Mus m	3.16228e+06	30583016	3.16228e+06	3.16228e+06	1.00175e+07	3.16228e+06	3.16228e+06	3.16228e+06	3.16228e+06	3.16228e+06	36119016	3.16228e+06	3.16228e+06	3.16228e+06	1.14015e+07	3.16228e+06	3.16228e+06	3.16228e+06	3.16228e+06	3.16228e+06	34296984	33749984	106019992	3.16228e+06	4.43073e+07	3.16228e+06	3.16228e+06	3.16228e+06	3.16228e+06	3.16228e+06
A0A0A6YVS2;Q921L3	tr|A0A0A6YVS2|A0A0A6YVS2_MOUSE Calcium load-activated calcium channel (Fragment) OS=Mus musculus OX=10090 GN=Tmco1 PE=1 SV=1;sp|Q921L3|TMCO1_MOUSE Calcium load-activated calcium channel OS=Mus musculus OX=10090 GN=Tmco1 PE=1 SV=1	169019840	185150016	200649808	167249872	180517384	165770128	163680112	160140144	199180048	172192608	190659792	143900080	208690112	195070096	184580020	177379824	151249904	203190000	190359840	180544892	179580080	169209984	194990016	165950048	177432532	209510192	190509968	186020096	193870112	194977592
A0A0A6YVU8;Q9JKV1;D3YUD8	tr|A0A0A6YVU8|A0A0A6YVU8_MOUSE Predicted pseudogene 9774 OS=Mus musculus OX=10090 GN=Gm9774 PE=3 SV=1;sp|Q9JKV1|ADRM1_MOUSE Proteasomal ubiquitin receptor ADRM1 OS=Mus musculus OX=10090 GN=Adrm1 PE=1 SV=2;tr|D3YUD8|D3YUD8_MOUSE Predicted pseudogene 9774 OS	172469936	144030016	92003984	3.16228e+06	1.02917e+08	189360080	161759904	3.16228e+06	3.16228e+06	8.93611e+07	164870176	177809984	3.16228e+06	3.16228e+06	8.72512e+07	179889904	129860120	88088960	3.16228e+06	1.0025e+08	225500000	3.16228e+06	112030048	3.16228e+06	8.59637e+07	215259824	158120080	106310008	3.16228e+06	1.20713e+08
A0A0A6YWB0;A0A0A6YVV8;G3X9Q0;Q9JKP5;A0A0A6YXE3;A0A0A6YXP3;S4R267;Q8R003	tr|A0A0A6YWB0|A0A0A6YWB0_MOUSE Muscleblind-like protein 1 OS=Mus musculus OX=10090 GN=Mbnl1 PE=1 SV=1;tr|A0A0A6YVV8|A0A0A6YVV8_MOUSE Muscleblind-like protein 1 OS=Mus musculus OX=10090 GN=Mbnl1 PE=1 SV=1;tr|G3X9Q0|G3X9Q0_MOUSE Muscleblind-like protein 1 OS	518319680	464360064	243690144	289380128	378937504	505729696	503879584	377430144	394190336	445307440	495309504	377799968	363580256	3.16228e+06	3.09963e+08	543530304	540019520	218819968	314350112	404179976	426139584	457130176	179739856	337079904	350022380	534810528	494229568	232479920	307719744	392309940
A0A0A6YVY7;A0A0A6YW28;P35123	tr|A0A0A6YVY7|A0A0A6YVY7_MOUSE Ubiquitinyl hydrolase 1 OS=Mus musculus OX=10090 GN=Usp4 PE=1 SV=1;tr|A0A0A6YW28|A0A0A6YW28_MOUSE Ubiquitin carboxyl-terminal hydrolase OS=Mus musculus OX=10090 GN=Usp4 PE=1 SV=1;sp|P35123|UBP4_MOUSE Ubiquitin carboxyl-termin	68851968	160830160	87007960	74879992	97892520	132409936	117489928	122019864	79288024	112801938	112979960	144069872	77212000	81620000	103970458	129190016	140019872	93274984	105669960	117038708	141970096	144609968	107899880	84517032	119749244	171909952	131799880	87529976	150029952	135317440
A0A0A6YWF9;A0A0A6YWL7;Q6VNS1	tr|A0A0A6YWF9|A0A0A6YWF9_MOUSE Tyrosine-protein kinase receptor OS=Mus musculus OX=10090 GN=Ntrk3 PE=1 SV=1;tr|A0A0A6YWL7|A0A0A6YWL7_MOUSE Tyrosine-protein kinase receptor OS=Mus musculus OX=10090 GN=Ntrk3 PE=1 SV=1;sp|Q6VNS1|NTRK3_MOUSE NT-3 growth factor	3.16228e+06	630519936	947240960	595529536	5.44113e+08	3.16228e+06	821969984	3.16228e+06	981719104	4.52503e+08	652350144	637640512	3.16228e+06	642300544	4.83863e+08	3.16228e+06	766190016	1074699904	724039360	6.42023e+08	3.16228e+06	3.16228e+06	976400128	1050000960	5.08181e+08	755190528	841639424	3.16228e+06	3.16228e+06	4.00789e+08
A0A0A6YWM5;E9QKE4;Q8BMG7	tr|A0A0A6YWM5|A0A0A6YWM5_MOUSE Rab3 GTPase-activating protein non-catalytic subunit OS=Mus musculus OX=10090 GN=Rab3gap2 PE=1 SV=1;tr|E9QKE4|E9QKE4_MOUSE Rab3 GTPase-activating protein non-catalytic subunit OS=Mus musculus OX=10090 GN=Rab3gap2 PE=1 SV=1;sp	515769600	437899648	507509696	396149760	464332176	385990368	417100032	427789728	609570176	460112576	597529792	427269632	384650080	482290368	472934968	507270144	427200192	428330208	522440288	471310208	371429728	490900320	472240096	479069952	453410024	416720096	427589696	457899776	637279360	484872232
E9Q9M5;A0A0A6YWX1;J3KMM1;Q3UJD6;A0A0A6YWN9	tr|E9Q9M5|E9Q9M5_MOUSE Ubiquitin carboxyl-terminal hydrolase 19 OS=Mus musculus OX=10090 GN=Usp19 PE=1 SV=1;tr|A0A0A6YWX1|A0A0A6YWX1_MOUSE Ubiquitin carboxyl-terminal hydrolase 19 OS=Mus musculus OX=10090 GN=Usp19 PE=1 SV=1;tr|J3KMM1|J3KMM1_MOUSE Ubiquitin	299020096	237080096	296909984	268230288	275310116	347139840	310620032	313299872	298890112	317487464	331340224	321789728	318510144	360879776	333129968	334389696	237180080	333649632	319180192	306099900	256619888	255869824	387530144	290699776	297679908	352400224	285549760	350849760	347919776	334179880
A0A0A6YX02;Q9CQ22	tr|A0A0A6YX02|A0A0A6YX02_MOUSE Late endosomal/lysosomal adaptor and MAPK and MTOR activator 1 OS=Mus musculus OX=10090 GN=Lamtor1 PE=1 SV=1;sp|Q9CQ22|LTOR1_MOUSE Ragulator complex protein LAMTOR1 OS=Mus musculus OX=10090 GN=Lamtor1 PE=1 SV=1	495270368	387179680	493920352	380479968	439212592	524079936	438990464	303440000	410929792	419360048	512790496	454830208	358979712	403619648	432555016	379330400	478500128	334120320	288060128	370002744	418450432	466120320	361589728	357580096	400935144	461100384	277479936	446130336	313020000	374432664
A0A0A6YX18;Q8BVE3;A0A0A6YWP6	tr|A0A0A6YX18|A0A0A6YX18_MOUSE V-type proton ATPase subunit H OS=Mus musculus OX=10090 GN=Atp6v1h PE=1 SV=1;sp|Q8BVE3|VATH_MOUSE V-type proton ATPase subunit H OS=Mus musculus OX=10090 GN=Atp6v1h PE=1 SV=1;tr|A0A0A6YWP6|A0A0A6YWP6_MOUSE V-type proton ATPas	336119744	259600032	321779840	341290304	314697480	247419840	227649856	235360032	240130000	237639932	243220224	247109808	209130048	225960000	231355020	314069984	264489872	297020160	322109984	299422500	338609632	261770144	279980224	307029920	296847480	315270240	316270112	319700000	341150208	323097640
A0A0A6YX73;Q8K1M3;P12367;A0A0A6YY28	tr|A0A0A6YX73|A0A0A6YX73_MOUSE cAMP-dependent protein kinase type II-alpha regulatory subunit OS=Mus musculus OX=10090 GN=Prkar2a PE=1 SV=1;tr|Q8K1M3|Q8K1M3_MOUSE Protein kinase, cAMP dependent regulatory, type II alpha OS=Mus musculus OX=10090 GN=Prkar2a	276710208	312719776	281690304	217719968	272210064	264170048	340009664	238519760	218869936	265392352	238440160	239089792	206139984	187459824	217782440	253490208	264109728	280780000	273019968	267849976	241129744	210950064	248810272	201609984	225625016	161610080	197160032	299919712	231920064	222652472
E9Q6C1;F6UHR6;E9PXZ2;A0A0A6YXH3;A2A8Z1;Q5FWX7	tr|E9Q6C1|E9Q6C1_MOUSE Oxysterol-binding protein OS=Mus musculus OX=10090 GN=Osbpl9 PE=1 SV=1;tr|F6UHR6|F6UHR6_MOUSE Oxysterol-binding protein OS=Mus musculus OX=10090 GN=Osbpl9 PE=1 SV=2;tr|E9PXZ2|E9PXZ2_MOUSE Oxysterol-binding protein OS=Mus musculus OX=	570860288	614139648	566370176	474039616	556352432	503139904	591620544	583799808	567809728	561592496	593539840	586980096	477499808	441370240	524847496	523149760	535760288	546510400	421660384	506770208	487899808	550599936	533170080	421230048	498224968	655080512	503819840	558510336	477440032	548712680
A0A0A6YXX3;A0A0A6YXL6;E9Q3Y4;Q9ESE1;A0A1D5RM41	tr|A0A0A6YXX3|A0A0A6YXX3_MOUSE Lipopolysaccharide-responsive and beige-like anchor protein OS=Mus musculus OX=10090 GN=Lrba PE=1 SV=1;tr|A0A0A6YXL6|A0A0A6YXL6_MOUSE Lipopolysaccharide-responsive and beige-like anchor protein OS=Mus musculus OX=10090 GN=Lrb	329639840	223429808	3.16228e+06	183030176	1.84816e+08	272519840	160620160	187440064	171579952	198040004	228889968	188579952	3.16228e+06	206179824	1.56703e+08	224900144	3.16228e+06	3.16228e+06	207760080	1.09746e+08	256860064	3.16228e+06	250120064	3.16228e+06	1.28326e+08	248960016	201699872	3.16228e+06	3.16228e+06	1.14246e+08
A0A0A6YY67;H7BX08;Q8C1B1;A0A0A6YXV8	tr|A0A0A6YY67|A0A0A6YY67_MOUSE Calmodulin-regulated spectrin-associated protein 2 OS=Mus musculus OX=10090 GN=Camsap2 PE=1 SV=1;tr|H7BX08|H7BX08_MOUSE Calmodulin-regulated spectrin-associated protein 2 OS=Mus musculus OX=10090 GN=Camsap2 PE=1 SV=1;sp|Q8C1B	3.16228e+06	3.16228e+06	3.16228e+06	38304984	1.1948e+07	3.16228e+06	57031020	54750976	49998004	4.12356e+07	3.16228e+06	55273988	54899000	39287984	3.81558e+07	3.16228e+06	3.16228e+06	54948992	3.16228e+06	1.6109e+07	3.16228e+06	62523996	3.16228e+06	3.16228e+06	1.80027e+07	55035996	3.16228e+06	3.16228e+06	3.16228e+06	1.61307e+07
A0A0B4J1E2;Q9CSN1	tr|A0A0B4J1E2|A0A0B4J1E2_MOUSE SNW domain-containing protein 1 OS=Mus musculus OX=10090 GN=Snw1 PE=1 SV=1;sp|Q9CSN1|SNW1_MOUSE SNW domain-containing protein 1 OS=Mus musculus OX=10090 GN=Snw1 PE=1 SV=3	1018598976	1124599168	1062399936	1165699200	1092824320	1258699904	883980352	1164499328	1142400512	1112395024	1133800960	852449856	629670400	1156799744	943180240	970449216	1037199872	1099999104	1095700608	1050837200	1202100608	996939200	1115800192	1080300416	1098785104	1143700736	738199232	967969728	823359168	918307216
A0A0B4J1E5;Q99PM9;A0A0A6YXG9;A0A0A6YXW7	tr|A0A0B4J1E5|A0A0B4J1E5_MOUSE Uridine kinase (Fragment) OS=Mus musculus OX=10090 GN=Uck2 PE=1 SV=1;sp|Q99PM9|UCK2_MOUSE Uridine-cytidine kinase 2 OS=Mus musculus OX=10090 GN=Uck2 PE=1 SV=1;tr|A0A0A6YXG9|A0A0A6YXG9_MOUSE Uridine kinase (Fragment) OS=Mus mu	314159648	179690128	514070144	320830144	332187516	238340176	221249840	272349920	300709760	258162424	191580160	207359904	339720096	416250016	288727544	225099760	164559840	306750272	275900224	243077524	292359744	203570064	296500160	332849760	281319932	264210080	213780208	343930272	358090080	295002660
A0A0B4J1E7;O35343	tr|A0A0B4J1E7|A0A0B4J1E7_MOUSE Importin subunit alpha-3 OS=Mus musculus OX=10090 GN=Kpna4 PE=1 SV=1;sp|O35343|IMA3_MOUSE Importin subunit alpha-3 OS=Mus musculus OX=10090 GN=Kpna4 PE=1 SV=1	543720128	514550112	424080288	404290240	471660192	481980160	447389984	749800384	348620288	506947704	551300416	664220608	369680256	413220032	499605328	471999584	490160288	376360032	419609824	439532432	550639808	462239872	492039968	450289664	488802328	502670560	555390400	491539968	450099840	499925192
A0A0H2UKB7;A0A0G2JF44;A0A0G2JDJ1;Q9DAI2	tr|A0A0H2UKB7|A0A0H2UKB7_MOUSE Intraflagellar transport protein 22 homolog (Fragment) OS=Mus musculus OX=10090 GN=Ift22 PE=1 SV=1;tr|A0A0G2JF44|A0A0G2JF44_MOUSE Intraflagellar transport protein 22 homolog (Fragment) OS=Mus musculus OX=10090 GN=Ift22 PE=1 S	78475032	71541024	3.16228e+06	3.16228e+06	3.90852e+07	84588984	72802992	3.16228e+06	69984016	5.76346e+07	65306968	80280960	61477988	55190000	65563979	69305984	86854008	66357988	62957984	71368991	91898984	52121016	64320036	57009984	66337505	59660020	56667000	77410040	62376028	64028272
A0A0G2JE03;Q3TWF7;A0A0G2JDM7;Q8BTZ4;A0A0G2JDE8;A0A0G2JFH0	tr|A0A0G2JE03|A0A0G2JE03_MOUSE Anaphase-promoting complex subunit 5 OS=Mus musculus OX=10090 GN=Anapc5 PE=1 SV=1;tr|Q3TWF7|Q3TWF7_MOUSE Anaphase-promoting complex subunit 5 OS=Mus musculus OX=10090 GN=Anapc5 PE=1 SV=1;tr|A0A0G2JDM7|A0A0G2JDM7_MOUSE Anaphas	160240032	171509888	180989840	89496016	150558944	164970128	142220032	137940064	3.16228e+06	1.12073e+08	146109856	133879984	184430160	167760048	158045012	172349920	160449888	116780008	142510144	148022490	127439976	149420064	171320176	116400072	141145072	140080160	155420160	197689808	128719944	155477518
A0A0G2JE46;A0A0G2JDP0;O35387;A0A0G2JGR0;A0A0G2JEE6;A0A0G2JFF9	tr|A0A0G2JE46|A0A0G2JE46_MOUSE HCLS1-associated protein X-1 OS=Mus musculus OX=10090 GN=Hax1 PE=1 SV=1;tr|A0A0G2JDP0|A0A0G2JDP0_MOUSE HCLS1-associated protein X-1 OS=Mus musculus OX=10090 GN=Hax1 PE=1 SV=1;sp|O35387|HAX1_MOUSE HCLS1-associated protein X-1	3.16228e+06	29818014	35250004	26877006	2.37768e+07	17877996	24554010	30599004	37163004	2.75485e+07	31875994	29965014	44108004	29396012	33836256	37128988	31861998	26761988	52606024	3.70897e+07	29793994	34658000	41228012	54149020	3.99573e+07	36790996	48205004	45296984	42481988	43193743
E9QKG6;A0A0G2JDZ9;E9Q804;Q99NH0;A0A1W2P6X1	tr|E9QKG6|E9QKG6_MOUSE Ankyrin repeat domain-containing protein 17 OS=Mus musculus OX=10090 GN=Ankrd17 PE=1 SV=1;tr|A0A0G2JDZ9|A0A0G2JDZ9_MOUSE Ankyrin repeat domain-containing protein 17 OS=Mus musculus OX=10090 GN=Ankrd17 PE=1 SV=1;tr|E9Q804|E9Q804_MOUSE	841630208	641090112	802839552	571250240	714202528	731059328	683410304	766489536	698819648	719944704	738650048	752789760	723070208	703279424	729447360	893139200	735269376	756410368	767190016	788002240	804480768	619770048	668179264	838080000	732627520	694310400	679200320	684170048	722360768	695010384
A0A0G2JEP0;A0A0H2UH27	tr|A0A0G2JEP0|A0A0G2JEP0_MOUSE Fragile X mental retardation syndrome-related protein 1 OS=Mus musculus OX=10090 GN=Fxr1 PE=1 SV=1;tr|A0A0H2UH27|A0A0H2UH27_MOUSE Fragile X mental retardation syndrome-related protein 1 OS=Mus musculus OX=10090 GN=Fxr1 PE=1 S	61623016	68575992	3.16228e+06	113409976	6.16928e+07	81289984	47947988	59650984	3.16228e+06	4.80128e+07	79498976	3.16228e+06	81451960	88174984	6.3072e+07	3.16228e+06	74980032	3.16228e+06	77557984	3.97156e+07	3.16228e+06	49595000	3.16228e+06	88648992	3.61421e+07	3.16228e+06	3.16228e+06	81298016	3.16228e+06	2.26962e+07
A0A0R4J169;E9QN52;A0A0G2JEP4;A0A0G2JFV5;A0A1L1SSC0;A0A668KLE1;Q91WK0;A0A1L1SVG1;A0A1L1SQW1	tr|A0A0R4J169|A0A0R4J169_MOUSE Leucine-rich repeat flightless-interacting protein 2 OS=Mus musculus OX=10090 GN=Lrrfip2 PE=1 SV=1;tr|E9QN52|E9QN52_MOUSE Leucine-rich repeat flightless-interacting protein 2 OS=Mus musculus OX=10090 GN=Lrrfip2 PE=1 SV=1;tr|A	84833040	99848048	133929976	141299856	114977730	135689856	102960016	115329952	127229984	120302452	118009912	119380104	151640000	124730056	128440018	152089872	66352016	185169952	3.16228e+06	1.01694e+08	177110096	112880016	168049840	183129872	160292456	195730016	131080032	215199808	145820112	171957492
A0A0G2JEY4;Q9CXL3	tr|A0A0G2JEY4|A0A0G2JEY4_MOUSE RIKEN cDNA 3110082I17 gene OS=Mus musculus OX=10090 GN=3110082I17Rik PE=1 SV=1;sp|Q9CXL3|CG050_MOUSE Uncharacterized protein C7orf50 homolog OS=Mus musculus OX=10090 PE=1 SV=3	114719960	88365040	114320112	101770016	104793782	75407032	125660096	109509928	119109872	107421732	69760992	96061992	160290016	107189992	108325748	114499992	129850136	81312032	117690048	110838052	96558992	138359920	3.16228e+06	93692016	8.29433e+07	92615032	117599888	224199952	55996004	122602719
A0A0G2JF16;Q8R344	tr|A0A0G2JF16|A0A0G2JF16_MOUSE Coiled-coil domain-containing protein 12 (Fragment) OS=Mus musculus OX=10090 GN=Ccdc12 PE=1 SV=1;sp|Q8R344|CCD12_MOUSE Coiled-coil domain-containing protein 12 OS=Mus musculus OX=10090 GN=Ccdc12 PE=1 SV=2	74908032	3.16228e+06	64366024	30440002	4.32191e+07	3.16228e+06	29896002	35497020	59407972	3.19908e+07	39081988	3.16228e+06	66282988	53574972	4.05256e+07	3.16228e+06	3.16228e+06	77906968	49752020	3.34959e+07	66880020	3.16228e+06	73249032	48401020	4.79231e+07	33300002	3.16228e+06	47028012	3.16228e+06	2.16631e+07
A0A0G2JFJ6;Q7TPD0	tr|A0A0G2JFJ6|A0A0G2JFJ6_MOUSE Integrator complex subunit 3 OS=Mus musculus OX=10090 GN=Ints3 PE=1 SV=1;sp|Q7TPD0|INT3_MOUSE Integrator complex subunit 3 OS=Mus musculus OX=10090 GN=Ints3 PE=1 SV=2	337769728	554420480	388499744	719999552	500172376	593169856	488669664	551420288	399109760	508092392	561799488	481089824	477689632	428270016	487212240	708680576	450359872	580500416	538520384	569515312	519160352	500990048	616429760	602159744	559684976	498149888	430220224	537539712	640700288	526652528
A0A0G2JFP4;Q8K385	tr|A0A0G2JFP4|A0A0G2JFP4_MOUSE Ferric-chelate reductase 1 OS=Mus musculus OX=10090 GN=Frrs1 PE=1 SV=1;sp|Q8K385|FRRS1_MOUSE Ferric-chelate reductase 1 OS=Mus musculus OX=10090 GN=FRRS1 PE=1 SV=1	87766032	77501968	3.16228e+06	92657952	6.52721e+07	112260056	95618032	84799976	100359896	98259490	84579048	69397968	3.16228e+06	84821952	6.04903e+07	95275032	94833048	91298976	92431976	93459758	94411040	92528032	55873972	84521024	81833517	68996968	59577020	152880096	68450968	87476263
A0A0G2JFW6;Q6NXI6;A0A0G2JFN1	tr|A0A0G2JFW6|A0A0G2JFW6_MOUSE Regulation of nuclear pre-mRNA domain-containing protein 2 (Fragment) OS=Mus musculus OX=10090 GN=Rprd2 PE=1 SV=1;sp|Q6NXI6|RPRD2_MOUSE Regulation of nuclear pre-mRNA domain-containing protein 2 OS=Mus musculus OX=10090 GN=Rp	29405988	3.16228e+06	3.16228e+06	52857008	2.21469e+07	3.16228e+06	3.16228e+06	3.16228e+06	24566008	8.51321e+06	62264016	80031016	3.16228e+06	35850984	4.53271e+07	3.16228e+06	46068996	86340000	59154972	4.86816e+07	62871980	95720024	74166008	56851028	72402260	3.16228e+06	107949888	69757016	52193000	5.82655e+07
A0A0G2JG95;Q8BX10	tr|A0A0G2JG95|A0A0G2JG95_MOUSE Serine/threonine-protein phosphatase PGAM5, mitochondrial (Fragment) OS=Mus musculus OX=10090 GN=Pgam5 PE=1 SV=1;sp|Q8BX10|PGAM5_MOUSE Serine/threonine-protein phosphatase PGAM5, mitochondrial OS=Mus musculus OX=10090 GN=Pgam	111949880	86599000	81887040	120220088	100164002	95468024	94873040	114259880	137900080	110625256	121259936	114700056	102819936	118540000	114329982	95535968	83861024	86028024	113999984	94856250	3.16228e+06	82872016	84676984	114289992	7.12503e+07	139069952	84719016	100359896	130079880	113557186
A0A0G2JGI9;F8VPN4	tr|A0A0G2JGI9|A0A0G2JGI9_MOUSE 4-alpha-glucanotransferase OS=Mus musculus OX=10090 GN=Agl PE=1 SV=1;tr|F8VPN4|F8VPN4_MOUSE 4-alpha-glucanotransferase OS=Mus musculus OX=10090 GN=Agl PE=1 SV=1	236819936	243919824	330149824	372809888	295924868	256839760	191029840	388599584	306380000	285712296	443919808	303410016	254309792	325270176	331727448	256430048	245749920	347489920	340730208	297600024	321649856	249409808	485300064	343490240	349962492	205569968	185800048	419440320	386220128	299257616
A0A0G2JGY0;D3YWR7;A0A0G2JGJ1;Q8BVI4;D3Z1A1	tr|A0A0G2JGY0|A0A0G2JGY0_MOUSE Dihydropteridine reductase OS=Mus musculus OX=10090 GN=Qdpr PE=1 SV=1;tr|D3YWR7|D3YWR7_MOUSE Dihydropteridine reductase OS=Mus musculus OX=10090 GN=Qdpr PE=1 SV=1;tr|A0A0G2JGJ1|A0A0G2JGJ1_MOUSE Dihydropteridine reductase OS=M	218550080	224579856	148009968	173310112	191112504	260170144	284999744	246119856	170579904	240467412	195519968	216529904	165380000	180000144	189357504	325340160	313240032	227370080	145790016	252935072	177710048	234080224	165979936	138770080	179135072	257069968	236840224	157470032	176469936	206962540
A0A0G2JGL8;Q99PU8	tr|A0A0G2JGL8|A0A0G2JGL8_MOUSE RNA helicase OS=Mus musculus OX=10090 GN=Dhx30 PE=1 SV=1;sp|Q99PU8|DHX30_MOUSE ATP-dependent RNA helicase DHX30 OS=Mus musculus OX=10090 GN=Dhx30 PE=1 SV=1	322359776	280849664	248399744	267650144	279814832	298150016	263149904	221319808	318120128	275184964	252829776	222210000	268559744	286190048	257447392	275710048	241420080	298079968	222500032	259427532	285950080	245250176	258799760	311590112	275397532	275949888	211620016	270530176	257159744	253814956
A0A0G2JGP4;Q9D091;P08556;A0A0G2JE25	tr|A0A0G2JGP4|A0A0G2JGP4_MOUSE GTPase NRas (Fragment) OS=Mus musculus OX=10090 GN=Nras PE=1 SV=1;tr|Q9D091|Q9D091_MOUSE GTPase NRas OS=Mus musculus OX=10090 GN=Nras PE=1 SV=1;sp|P08556|RASN_MOUSE GTPase NRas OS=Mus musculus OX=10090 GN=Nras PE=1 SV=1;tr|A0	378989856	379819680	518110304	422299776	424804904	407210016	356160096	314759744	541829760	404989904	332410048	348039744	475769696	499770400	413997472	356920352	301360224	448640416	454049856	390242712	384730336	354829920	419520448	415569600	393662576	427120480	357179872	476709856	413840256	418712616
A0A0G2JGQ4;P54729	tr|A0A0G2JGQ4|A0A0G2JGQ4_MOUSE NEDD8 ultimate buster 1 OS=Mus musculus OX=10090 GN=Nub1 PE=1 SV=1;sp|P54729|NUB1_MOUSE NEDD8 ultimate buster 1 OS=Mus musculus OX=10090 GN=Nub1 PE=1 SV=2	293909792	335579904	240729776	237589792	276952316	278080160	321310272	284010144	270200064	288400160	323179808	276960064	334760000	261229792	299032416	277219872	323250080	238389904	229510048	267092476	314239712	368859648	236810048	276259712	299042280	354989664	368479968	266959856	298079968	322127364
E9Q1V9;A0A0G2JGS4;Q6PHZ2;E9Q1W0;E9Q1T1;Q8CCM0	tr|E9Q1V9|E9Q1V9_MOUSE Calcium/calmodulin-dependent protein kinase OS=Mus musculus OX=10090 GN=Camk2d PE=1 SV=2;tr|A0A0G2JGS4|A0A0G2JGS4_MOUSE Calcium/calmodulin-dependent protein kinase OS=Mus musculus OX=10090 GN=Camk2d PE=1 SV=1;sp|Q6PHZ2|KCC2D_MOUSE Ca	958519104	859970432	670260160	773370624	815530080	1176399232	965859200	1119700352	817299392	1019814544	949540096	896089856	1023500288	765640000	908692560	937949376	1115699712	754070336	714689472	880602224	947399040	1025500288	670410304	806160768	862367600	1139999872	1169201152	692919808	846029184	962037504
K3W4P2;A0A0G2JH17;Q6P4S8	tr|K3W4P2|K3W4P2_MOUSE Integrator complex subunit 1 OS=Mus musculus OX=10090 GN=Ints1 PE=1 SV=2;tr|A0A0G2JH17|A0A0G2JH17_MOUSE Integrator complex subunit 1 OS=Mus musculus OX=10090 GN=Ints1 PE=1 SV=1;sp|Q6P4S8|INT1_MOUSE Integrator complex subunit 1 OS=Mus	293969792	294790144	262300096	294619936	286419992	245990192	233629872	320759712	293500224	273470000	323989856	239259952	260779872	203600016	256907424	286770080	268259728	288129728	227579888	267684856	298880256	243189776	219660064	283810016	261385028	256419920	322199840	300829952	181760112	265302456
A0A0H2UH13;Q8BK75;A0A0G2JGK0;A0A0G2JGM4	tr|A0A0H2UH13|A0A0H2UH13_MOUSE Elongator complex protein 6 OS=Mus musculus OX=10090 GN=Elp6 PE=1 SV=1;sp|Q8BK75|ELP6_MOUSE Elongator complex protein 6 OS=Mus musculus OX=10090 GN=Elp6 PE=2 SV=1;tr|A0A0G2JGK0|A0A0G2JGK0_MOUSE Elongator complex protein 6 OS=	73463032	64963980	94766016	62142996	73834006	61735976	70723008	79695000	103189984	78835992	72242024	119070120	88402016	127669936	101846024	51622000	59271996	104419968	102740040	79513501	72791960	68704032	123059880	3.16228e+06	6.69295e+07	3.16228e+06	71160992	78867016	106960032	6.50376e+07
A0A0H2UH17;A0A0G2JDV6;Q80X50	tr|A0A0H2UH17|A0A0H2UH17_MOUSE Ubiquitin-associated protein 2-like OS=Mus musculus OX=10090 GN=Ubap2l PE=1 SV=1;tr|A0A0G2JDV6|A0A0G2JDV6_MOUSE Ubiquitin-associated protein 2-like OS=Mus musculus OX=10090 GN=Ubap2l PE=1 SV=1;sp|Q80X50|UBP2L_MOUSE Ubiquitin-	1277201280	954368960	1169100928	1071499840	1118042752	1130000512	1104700032	922039104	1159100928	1078960144	1126799104	985330176	754149824	988129600	963602176	1175299328	908770304	1072500288	944600832	1025292688	1123300864	956899712	1061199168	1086600448	1057000048	1237699200	1042799616	982409152	1070798912	1083426720
A0A0J9YUR2;A0A0J9YTU3;Q5SXY1;A0A0J9YUG8;A0A0J9YV86;A0A0J9YUF8	tr|A0A0J9YUR2|A0A0J9YUR2_MOUSE Cytospin-B OS=Mus musculus OX=10090 GN=Specc1 PE=1 SV=1;tr|A0A0J9YTU3|A0A0J9YTU3_MOUSE Cytospin-B OS=Mus musculus OX=10090 GN=Specc1 PE=1 SV=1;sp|Q5SXY1|CYTSB_MOUSE Cytospin-B OS=Mus musculus OX=10090 GN=Specc1 PE=1 SV=2;tr|A	3.16228e+06	181230048	3.16228e+06	3.16228e+06	4.76792e+07	3.16228e+06	70846968	113670024	129310072	7.92473e+07	117950064	73971968	66297980	86520976	86185247	3.16228e+06	100229960	53800028	132950112	7.25356e+07	3.16228e+06	58231016	131160080	89210032	7.04409e+07	3.16228e+06	90812000	3.16228e+06	3.16228e+06	2.50747e+07
E9Q7W0;A0A0J9YTV5;P31266;Q3U6F1;A0A0J9YVE0	tr|E9Q7W0|E9Q7W0_MOUSE Recombining-binding protein suppressor of hairless OS=Mus musculus OX=10090 GN=Rbpj PE=1 SV=1;tr|A0A0J9YTV5|A0A0J9YTV5_MOUSE Recombining-binding protein suppressor of hairless OS=Mus musculus OX=10090 GN=Rbpj PE=1 SV=1;sp|P31266|SUH_	139729920	138770080	156490016	133019904	142002480	187890080	135099984	132250120	176249968	157872538	150459840	160349856	120779992	190270000	155464922	138209904	137749968	173540128	136170128	146417532	118200016	133249984	151449984	140179856	135769960	163870000	159359968	148230160	153789888	156312504
A0A0J9YTY0;A0A0J9YUL3;Q8C1B7	tr|A0A0J9YTY0|A0A0J9YTY0_MOUSE Septin-11 OS=Mus musculus OX=10090 GN=Septin11 PE=1 SV=1;tr|A0A0J9YUL3|A0A0J9YUL3_MOUSE Septin-11 OS=Mus musculus OX=10090 GN=Septin11 PE=1 SV=1;sp|Q8C1B7|SEP11_MOUSE Septin-11 OS=Mus musculus OX=10090 GN=Septin11 PE=1 SV=4	1040101056	1142199936	1321699840	1367301376	1217825552	1330400640	1407498624	1206299776	1350400640	1323649920	1200098688	1363601408	1480200320	1361500928	1351350336	1259100672	1595101568	1366100992	1097200640	1329375968	1187200128	1404701184	1266499072	1194700544	1263275232	1339999872	1229999104	1103298816	1110001024	1195824704
A0A0J9YUM4;A0A0J9YU62;O88712	tr|A0A0J9YUM4|A0A0J9YUM4_MOUSE C-terminal-binding protein 1 OS=Mus musculus OX=10090 GN=Ctbp1 PE=1 SV=1;tr|A0A0J9YU62|A0A0J9YU62_MOUSE C-terminal-binding protein 1 OS=Mus musculus OX=10090 GN=Ctbp1 PE=1 SV=1;sp|O88712|CTBP1_MOUSE C-terminal-binding protein	154849888	129580112	106899920	150059936	135347464	126570112	168879984	118789896	90487032	126181756	104740104	127200088	221419952	96331952	137423024	105939936	134280112	124200096	143199968	126905028	119149896	113409976	117930128	100480080	112742520	182110096	140790048	90175016	118070048	132786302
A0A0J9YU82;F8WIY7;Q923Q2	tr|A0A0J9YU82|A0A0J9YU82_MOUSE StAR-related lipid transfer protein 13 OS=Mus musculus OX=10090 GN=Stard13 PE=1 SV=1;tr|F8WIY7|F8WIY7_MOUSE StAR-related lipid transfer protein 13 OS=Mus musculus OX=10090 GN=Stard13 PE=1 SV=1;sp|Q923Q2|STA13_MOUSE StAR-relat	3.16228e+06	172879824	101600096	103610040	9.53131e+07	229069984	237689984	623550080	3.16228e+06	2.73368e+08	209519840	77643016	154540080	104779896	136620708	3.16228e+06	228409968	102600032	3.16228e+06	8.43336e+07	3.16228e+06	3.16228e+06	139950096	210460064	8.91837e+07	263979856	242809856	149409888	214699952	217724888
A0A0J9YUI1;P61087;A0A0J9YU07;Q3V3R8;D3Z4U3	tr|A0A0J9YUI1|A0A0J9YUI1_MOUSE Ubiquitin-conjugating enzyme E2 K OS=Mus musculus OX=10090 GN=Ube2k PE=1 SV=1;sp|P61087|UBE2K_MOUSE Ubiquitin-conjugating enzyme E2 K OS=Mus musculus OX=10090 GN=Ube2k PE=1 SV=3;tr|A0A0J9YU07|A0A0J9YU07_MOUSE E2 ubiquitin-con	246840256	280119808	324149984	307510336	289655096	263110032	265949952	266070288	314680256	277452632	310650048	356920352	181889888	329699936	294790056	275659776	283780096	323870368	267280128	287647592	326599968	251559920	372090176	293769760	311004956	288529856	245699744	382260416	326940096	310857528
A0A0J9YUZ4;P63158;A0A0J9YUD8;D3YZ18;D3YVC6	tr|A0A0J9YUZ4|A0A0J9YUZ4_MOUSE High mobility group protein B1 (Fragment) OS=Mus musculus OX=10090 GN=Hmgb1 PE=1 SV=1;sp|P63158|HMGB1_MOUSE High mobility group protein B1 OS=Mus musculus OX=10090 GN=Hmgb1 PE=1 SV=2;tr|A0A0J9YUD8|A0A0J9YUD8_MOUSE High mobili	29299988480	27900008448	30200016896	28899973120	29074996736	31499966464	28100020224	25300027392	30299987968	28800000512	26800007168	24999981056	30700025856	27200028672	27425010688	27300018176	26300026880	26600017920	25200001024	26350016000	21999990784	24800024576	23600021504	26200016896	24150013440	35200036864	25899986944	23800023040	24999981056	27475006976
A0A0J9YV20;A0A0R4J0B7;Q80UZ2	tr|A0A0J9YV20|A0A0J9YV20_MOUSE Protein SDA1 OS=Mus musculus OX=10090 GN=Sdad1 PE=1 SV=1;tr|A0A0R4J0B7|A0A0R4J0B7_MOUSE Protein SDA1 OS=Mus musculus OX=10090 GN=Sdad1 PE=1 SV=1;sp|Q80UZ2|SDA1_MOUSE Protein SDA1 homolog OS=Mus musculus OX=10090 GN=Sdad1 PE=1	191490160	140470128	179270000	154899872	166532540	159079904	164580080	113889888	172610128	152540000	160740128	151000016	180720176	174290176	166687624	187650096	143660128	190239920	152670096	168555060	148730000	153629904	155959984	181199808	159879924	180490160	163500144	194980160	191190160	182540156
A0A0J9YV30	tr|A0A0J9YV30|A0A0J9YV30_MOUSE Paxillin OS=Mus musculus OX=10090 GN=Pxn PE=1 SV=1	221959824	164220144	165009984	150600000	175447488	203029888	197649872	200800112	186339808	196954920	185100016	196330096	97060056	165219920	160927522	258920272	189900176	172740192	159040096	195150184	164170032	152439952	163449888	167740144	161950004	198650208	152329856	164409936	159429968	168704992
J3QMN4;A0A0U1RPV8;A0A0U1RQA4;J3QMQ8;A0A0M3HEQ0;Q9JLT4;A0A0M3HEP9;D3Z0K8;A0A0U1RPC6	tr|J3QMN4|J3QMN4_MOUSE Thioredoxin-disulfide reductase OS=Mus musculus OX=10090 GN=Txnrd2 PE=1 SV=1;tr|A0A0U1RPV8|A0A0U1RPV8_MOUSE Thioredoxin-disulfide reductase OS=Mus musculus OX=10090 GN=Txnrd2 PE=1 SV=1;tr|A0A0U1RQA4|A0A0U1RQA4_MOUSE Thioredoxin-disul	192829904	181750144	242069840	166349920	195749952	151709952	215030224	220899824	266999728	213659932	186320160	202939840	349759744	177449952	229117424	206149952	211770176	259589760	177999840	213877432	153880096	176469936	246079872	191060048	191872488	192840064	126960104	273519840	146700128	185005034
A0A0N4SUH4;Q8BKS9;A0A494BBI7	tr|A0A0N4SUH4|A0A0N4SUH4_MOUSE Pumilio homolog 3 OS=Mus musculus OX=10090 GN=Pum3 PE=1 SV=1;sp|Q8BKS9|PUM3_MOUSE Pumilio homolog 3 OS=Mus musculus OX=10090 GN=Pum3 PE=1 SV=2;tr|A0A494BBI7|A0A494BBI7_MOUSE Pumilio homolog 3 (Fragment) OS=Mus musculus OX=100	875849600	919279488	997320192	924890240	929334880	1004900096	883939584	1022700480	1096899584	1002109936	1127299072	855170304	949629760	954140544	971559920	981359104	911890752	967270656	1099999104	990129904	1003700352	770800384	1285298560	918980800	994695024	889529920	927239040	1046899712	900389824	941014624
A0A0N4SUH8;Q9QZ23;D3Z285	tr|A0A0N4SUH8|A0A0N4SUH8_MOUSE NFU1 iron-sulfur cluster scaffold homolog, mitochondrial OS=Mus musculus OX=10090 GN=Nfu1 PE=1 SV=1;sp|Q9QZ23|NFU1_MOUSE NFU1 iron-sulfur cluster scaffold homolog, mitochondrial OS=Mus musculus OX=10090 GN=Nfu1 PE=1 SV=2;tr|D	261389888	158999936	237500080	230640224	222132532	288149952	251779872	247140192	294830272	270475072	239630112	192200000	281780000	226979984	235147524	292569760	253819952	230350208	233440128	252545012	236070192	223910160	214780112	230790192	226387664	328340192	221459824	189330144	202799968	235482532
A0A0N4SUT0;P62322	tr|A0A0N4SUT0|A0A0N4SUT0_MOUSE U6 snRNA-associated Sm-like protein LSm5 OS=Mus musculus OX=10090 GN=Lsm5 PE=1 SV=1;sp|P62322|LSM5_MOUSE U6 snRNA-associated Sm-like protein LSm5 OS=Mus musculus OX=10090 GN=Lsm5 PE=3 SV=2	199400176	274659808	300369856	473629664	312014876	194569984	277280160	294250112	377889600	285997464	244500048	302600256	417159552	250099744	303589900	214130224	3.16228e+06	341509984	269109952	2.06978e+08	291150176	270379904	608070144	285079872	363670024	158859984	284690112	482579584	3.16228e+06	2.32323e+08
A0A0N4SV15;Q80UY2	tr|A0A0N4SV15|A0A0N4SV15_MOUSE RING-type E3 ubiquitin transferase OS=Mus musculus OX=10090 GN=Kcmf1 PE=1 SV=1;sp|Q80UY2|KCMF1_MOUSE E3 ubiquitin-protein ligase KCMF1 OS=Mus musculus OX=10090 GN=Kcmf1 PE=1 SV=1	3.16228e+06	251750016	77809000	198389952	1.32778e+08	105169936	204459792	207100064	67592992	146080696	222370112	209650096	3.16228e+06	98835968	1.33505e+08	434019616	187199840	242809856	186239984	262567324	294279840	203910080	256809872	198420016	238354952	466599584	377020096	191780096	216960160	313089984
A0A0N4SV80;E9QML5;Q61464;A0A0N4SV38;A0A0N4SVI8;E9QKZ7;A0A0N4SVM8;Q3TZK9	tr|A0A0N4SV80|A0A0N4SV80_MOUSE Zinc finger protein 638 OS=Mus musculus OX=10090 GN=Zfp638 PE=1 SV=1;tr|E9QML5|E9QML5_MOUSE Zinc finger protein 638 OS=Mus musculus OX=10090 GN=Zfp638 PE=1 SV=2;sp|Q61464|ZN638_MOUSE Zinc finger protein 638 OS=Mus musculus OX	279499840	243620048	242830112	171880128	234457532	295549792	188599840	184439888	172759904	210337356	197810080	230279904	198319824	3.16228e+06	1.57393e+08	301670080	246630048	91612976	229479808	217348228	184580064	157960080	227739856	224280224	198640056	335289696	168809904	211030208	234189744	237329888
A0A0N4SVA6;Q3U3K9;P70295	tr|A0A0N4SVA6|A0A0N4SVA6_MOUSE Ancient ubiquitous protein 1 (Fragment) OS=Mus musculus OX=10090 GN=Aup1 PE=1 SV=1;tr|Q3U3K9|Q3U3K9_MOUSE Ancient ubiquitous protein 1 OS=Mus musculus OX=10090 GN=Aup1 PE=1 SV=1;sp|P70295|AUP1_MOUSE Lipid droplet-regulating V	64882004	37644020	3.16228e+06	67865016	4.33883e+07	66141008	68308024	3.16228e+06	68227968	5.14598e+07	47271008	59799972	57610972	33207992	49472486	53954008	70900976	3.16228e+06	77564032	5.13953e+07	74983000	88803984	25492006	80876016	6.75388e+07	60634008	75218000	75296992	3.16228e+06	5.35778e+07
A0A0N4SVB8;Q9CQW2	tr|A0A0N4SVB8|A0A0N4SVB8_MOUSE ADP-ribosylation factor-like protein 8B OS=Mus musculus OX=10090 GN=Arl8b PE=1 SV=1;sp|Q9CQW2|ARL8B_MOUSE ADP-ribosylation factor-like protein 8B OS=Mus musculus OX=10090 GN=Arl8b PE=1 SV=1	172530160	470310048	183100128	227849904	263447560	464789536	172580192	128779880	244860048	252752414	259650192	286969760	131539944	231520112	227420002	3.16228e+06	228759824	259560128	183609856	1.68773e+08	169520160	187999856	371110144	203769984	233100036	101719976	193690112	170299952	175030032	160185018
A0A0N4SVC2;E9QP00;Q6PFR5	tr|A0A0N4SVC2|A0A0N4SVC2_MOUSE Transformer-2 protein homolog alpha OS=Mus musculus OX=10090 GN=Tra2a PE=1 SV=1;tr|E9QP00|E9QP00_MOUSE Transformer-2 protein homolog alpha OS=Mus musculus OX=10090 GN=Tra2a PE=1 SV=1;sp|Q6PFR5|TRA2A_MOUSE Transformer-2 protei	126299968	108350056	170939888	87330976	123230222	179390112	215379920	145480112	152410160	173165076	146919984	235259792	169250112	113550024	166244978	152620144	242190016	149599984	67001000	152852786	162079920	183860000	108160120	88411040	135627770	117169936	200219792	114370080	99588016	132836956
A0A0N4SVE1;F7B2B4;Q9D1K2	tr|A0A0N4SVE1|A0A0N4SVE1_MOUSE V-ATPase 14 kDa subunit OS=Mus musculus OX=10090 GN=Atp6v1f PE=1 SV=1;tr|F7B2B4|F7B2B4_MOUSE V-ATPase 14 kDa subunit (Fragment) OS=Mus musculus OX=10090 GN=Atp6v1f PE=1 SV=1;sp|Q9D1K2|VATF_MOUSE V-type proton ATPase subunit F	115209968	80163984	95904968	113839880	101279700	74709016	75134968	63670028	85202968	74679245	77573992	77036968	118519960	96109992	92310228	78777960	76075976	96540968	106750024	89536232	85574984	111609920	74468000	93884992	91384474	99102952	83361984	76454960	96978032	88974482
A0A0N4SVH5;Q91YP3;A0A0N4SUT8;A0A0N4SVW1;A0A0N4SUV7	tr|A0A0N4SVH5|A0A0N4SVH5_MOUSE Deoxyribose-phosphate aldolase (Fragment) OS=Mus musculus OX=10090 GN=Dera PE=1 SV=1;sp|Q91YP3|DEOC_MOUSE Deoxyribose-phosphate aldolase OS=Mus musculus OX=10090 GN=Dera PE=1 SV=1;tr|A0A0N4SUT8|A0A0N4SUT8_MOUSE Deoxyribose-ph	3.16228e+06	3.16228e+06	3.16228e+06	3.16228e+06	3.16228e+06	3.16228e+06	3.16228e+06	3.16228e+06	35888988	1.1344e+07	3.16228e+06	3.16228e+06	45640000	3.16228e+06	1.37817e+07	3.16228e+06	29206010	56833992	3.16228e+06	2.30911e+07	3.16228e+06	23596006	31851994	42227984	2.52096e+07	3.16228e+06	23508008	54393028	3.16228e+06	2.10564e+07
Z4YKC4;A0A0R4J112;A2AMI2;A0A0N4SVL0;Q80XI3;A2AMI7	tr|Z4YKC4|Z4YKC4_MOUSE Eukaryotic translation initiation factor 4 gamma 3 OS=Mus musculus OX=10090 GN=Eif4g3 PE=1 SV=1;tr|A0A0R4J112|A0A0R4J112_MOUSE Eukaryotic translation initiation factor 4 gamma 3 OS=Mus musculus OX=10090 GN=Eif4g3 PE=1 SV=1;tr|A2AMI2|	110600104	102659984	91820016	137799888	110719998	131559880	100789904	117980112	144960016	123822478	92601000	136340080	174139840	74634000	119428730	106420016	127530120	165140112	98674944	124441298	110660104	126520096	153000000	112570104	125687576	108750032	95407032	124070072	107529944	108939270
A0A0N4SVL9;Q9CQR6	tr|A0A0N4SVL9|A0A0N4SVL9_MOUSE Serine/threonine-protein phosphatase OS=Mus musculus OX=10090 GN=Ppp6c PE=1 SV=1;sp|Q9CQR6|PPP6_MOUSE Serine/threonine-protein phosphatase 6 catalytic subunit OS=Mus musculus OX=10090 GN=Ppp6c PE=1 SV=1	1293200128	1289799680	1511599360	1243299840	1334474752	993990336	1151699968	1250800384	1215598720	1153022352	1300398976	1296800256	1114600320	1347400064	1264799904	1381798656	1102899072	1335399808	1132900096	1238249408	1321798528	1227600256	1458201088	1330000384	1334400064	1341301120	1320200192	1175800064	1150100224	1246850400
A0A0N4SVQ1;Q62425	tr|A0A0N4SVQ1|A0A0N4SVQ1_MOUSE Cytochrome c oxidase subunit NDUFA4 OS=Mus musculus OX=10090 GN=Ndufa4 PE=1 SV=1;sp|Q62425|NDUA4_MOUSE Cytochrome c oxidase subunit NDUFA4 OS=Mus musculus OX=10090 GN=Ndufa4 PE=1 SV=2	1767798272	1110001024	1410599040	1014799104	1325799360	1509098624	1498899968	1378900864	1353399040	1435074624	1479300352	1326701312	1672300416	935750208	1353513072	1480301184	1348699648	1589999360	975609280	1348652368	1354299776	1159999744	1401500032	1163400192	1269799936	1528599680	1291199616	1773400960	1106200192	1424850112
A0A0N4SVS6;P53996	tr|A0A0N4SVS6|A0A0N4SVS6_MOUSE Cellular nucleic acid-binding protein OS=Mus musculus OX=10090 GN=Cnbp PE=1 SV=1;sp|P53996|CNBP_MOUSE Cellular nucleic acid-binding protein OS=Mus musculus OX=10090 GN=Cnbp PE=1 SV=2	54149972	3.16228e+06	3.16228e+06	3.16228e+06	1.59092e+07	49239992	60828980	34316004	3.16228e+06	3.68868e+07	51096000	3.16228e+06	3.16228e+06	3.16228e+06	1.51457e+07	60352988	45004992	3.16228e+06	3.16228e+06	2.79206e+07	56762024	27740988	3.16228e+06	3.16228e+06	2.27069e+07	61576012	37839984	3.16228e+06	3.16228e+06	2.64351e+07
A0A0N4SW28;Q9DAS9;A0A0N4SVT3	tr|A0A0N4SW28|A0A0N4SW28_MOUSE Guanine nucleotide-binding protein subunit gamma OS=Mus musculus OX=10090 GN=Gng12 PE=1 SV=1;sp|Q9DAS9|GBG12_MOUSE Guanine nucleotide-binding protein G(I)/G(S)/G(O) subunit gamma-12 OS=Mus musculus OX=10090 GN=Gng12 PE=1 SV=3	913630528	753279232	746319552	927520064	835187344	904360832	877590016	815340096	935090816	883095440	802929472	829290880	581790592	968709696	795680160	935140160	831619648	899500544	850630400	879222688	648439744	753590272	844700032	1054599360	825332352	797259840	694170176	831039104	898740416	805302384
A0A0N4SW73;Q8R361	tr|A0A0N4SW73|A0A0N4SW73_MOUSE Rab11 family-interacting protein 5 OS=Mus musculus OX=10090 GN=Rab11fip5 PE=1 SV=1;sp|Q8R361|RFIP5_MOUSE Rab11 family-interacting protein 5 OS=Mus musculus OX=10090 GN=Rab11fip5 PE=1 SV=2	93445968	99500040	3.16228e+06	97317008	7.33563e+07	98579976	3.16228e+06	171439856	79085968	8.8067e+07	108450032	104660096	89596984	113680008	104096780	3.16228e+06	134640048	100340064	92846968	8.27473e+07	90422976	78115016	3.16228e+06	3.16228e+06	4.37156e+07	3.16228e+06	49295980	3.16228e+06	111859944	4.18701e+07
A0A0N4SWD7;E9Q6H8;A0A0N4SUU0;A0A0N4SUY3;A0A0N4SWF5;A0A0N4SUV0;A0A0N4SW19	tr|A0A0N4SWD7|A0A0N4SWD7_MOUSE Pleckstrin homology domain-containing, family A member 5 (Fragment) OS=Mus musculus OX=10090 GN=Plekha5 PE=1 SV=1;tr|E9Q6H8|E9Q6H8_MOUSE Pleckstrin homology domain-containing, family A member 5 OS=Mus musculus OX=10090 GN=Ple	142920064	78505976	73790992	27462000	80669758	106459984	61960000	3.16228e+06	59798988	5.78453e+07	95006984	59049004	60964980	55432004	67613243	126319936	94922008	65590024	66163016	88248746	84799976	75612968	93226968	67327016	80241732	102319912	111380016	3.16228e+06	3.16228e+06	5.50061e+07
A0A0N5E9G7;G3X8Z6;Q5U4B1;G3UWX1;P35601	tr|A0A0N5E9G7|A0A0N5E9G7_MOUSE Replication factor C subunit 1 OS=Mus musculus OX=10090 GN=Rfc1 PE=1 SV=1;tr|G3X8Z6|G3X8Z6_MOUSE Replication factor C subunit 1 OS=Mus musculus OX=10090 GN=Rfc1 PE=1 SV=1;tr|Q5U4B1|Q5U4B1_MOUSE Replication factor C subunit 1	226550240	212140192	175380144	157050112	192780172	271939968	185489824	228440064	194610160	220120004	234099760	244120224	285409952	127789984	222854980	215730192	200299824	290950112	170950016	219482536	249489776	227390064	210839840	187300176	218754964	135289984	262460272	238370016	131619984	191935064
A0A0R3P9C8;Q9DC69	tr|A0A0R3P9C8|A0A0R3P9C8_MOUSE NADH dehydrogenase [ubiquinone] 1 alpha subcomplex subunit 9, mitochondrial OS=Mus musculus OX=10090 GN=Ndufa9 PE=1 SV=1;sp|Q9DC69|NDUA9_MOUSE NADH dehydrogenase [ubiquinone] 1 alpha subcomplex subunit 9, mitochondrial OS=Mus	753909696	586660480	884469632	956819904	795464928	848090112	592400512	871379776	1133099008	861242352	880829632	672080320	985600640	1105398912	910977376	747380608	722349696	892539264	1234900224	899292448	614549760	774570560	761640640	995969856	786682704	767550656	691519872	791060288	947049600	799295104
H3BKS8;E9PWD4;A0A0R4IZW7;Q3TX08	tr|H3BKS8|H3BKS8_MOUSE tRNA (guanine(26)-N(2))-dimethyltransferase OS=Mus musculus OX=10090 GN=Trmt1 PE=1 SV=1;tr|E9PWD4|E9PWD4_MOUSE tRNA (guanine(26)-N(2))-dimethyltransferase OS=Mus musculus OX=10090 GN=Trmt1 PE=1 SV=1;tr|A0A0R4IZW7|A0A0R4IZW7_MOUSE tRN	344400352	168809904	173829984	186970192	218502608	286359808	231270128	242079952	98842040	214637982	244430272	201800000	135719952	125540120	176872586	202010144	203349808	106339888	127380096	159769984	224469920	241899808	193630160	103319904	190829948	225669920	257010144	109879920	175400160	191990036
A0A0R4IZW8;O88456;A0A0R4J1C2	tr|A0A0R4IZW8|A0A0R4IZW8_MOUSE Calcium-activated neutral proteinase small subunit OS=Mus musculus OX=10090 GN=Capns1 PE=1 SV=1;sp|O88456|CPNS1_MOUSE Calpain small subunit 1 OS=Mus musculus OX=10090 GN=Capns1 PE=1 SV=1;tr|A0A0R4J1C2|A0A0R4J1C2_MOUSE Calcium	2184901120	1873898624	1630000640	1825400960	1878550336	1527301120	2092701696	2382800128	1579500288	1895575808	1852199680	2458800128	2369999360	1887601792	2142150240	1742798464	2009999488	1864102016	1852500608	1867350144	2304701184	1906401280	1958598656	1636599936	1951575264	2105298688	2180702208	2571399680	1642699264	2125024960
A0A0R4IZW9;Q9DCT5	tr|A0A0R4IZW9|A0A0R4IZW9_MOUSE Stromal cell-derived factor 2 OS=Mus musculus OX=10090 GN=Sdf2 PE=1 SV=1;sp|Q9DCT5|SDF2_MOUSE Stromal cell-derived factor 2 OS=Mus musculus OX=10090 GN=Sdf2 PE=1 SV=1	3.16228e+06	239580128	359229696	262679952	2.16163e+08	230869776	226639808	276580192	335380256	267367508	187359824	195250096	174119952	276410208	208285020	191650016	210529872	230680240	316619648	237369944	179959840	190530048	144629968	319959840	208769924	239180112	172340080	127669936	354840032	223507540
Q6NS54;A0A0R4IZX2;Q9JHL1;A0A3Q4EHM9;A0A0R4J006;A0A3Q4EBU8	tr|Q6NS54|Q6NS54_MOUSE Na(+)/H(+) exchange regulatory cofactor NHE-RF OS=Mus musculus OX=10090 GN=Slc9a3r2 PE=1 SV=1;tr|A0A0R4IZX2|A0A0R4IZX2_MOUSE Na(+)/H(+) exchange regulatory cofactor NHE-RF OS=Mus musculus OX=10090 GN=Slc9a3r2 PE=1 SV=1;sp|Q9JHL1|NHRF	288060128	158239904	273979712	286049952	251582424	211770176	189920192	193449952	232420208	206890132	198420016	157729936	192979856	238489920	196904932	237959984	247349760	266750080	165909968	229492448	199570144	179100016	223520112	233020160	208802608	209019872	163500144	207130080	203190000	195710024
A0A0R4IZY0;Q8C1A5	tr|A0A0R4IZY0|A0A0R4IZY0_MOUSE Thimet oligopeptidase OS=Mus musculus OX=10090 GN=Thop1 PE=1 SV=1;sp|Q8C1A5|THOP1_MOUSE Thimet oligopeptidase OS=Mus musculus OX=10090 GN=Thop1 PE=1 SV=1	530169600	537470080	659220608	601920448	582195184	496619712	590659904	542059456	529370400	539677368	461679904	558640320	566540608	635659520	555630088	463359808	571850176	555590464	653449856	561062576	534769440	530249952	741010560	621339904	606842464	479779520	534249472	840789696	528520160	595834712
A0A0R4IZY9;Q91XI1	tr|A0A0R4IZY9|A0A0R4IZY9_MOUSE tRNA-dihydrouridine(47) synthase [NAD(P)(+)] OS=Mus musculus OX=10090 GN=Dus3l PE=1 SV=1;sp|Q91XI1|DUS3L_MOUSE tRNA-dihydrouridine(47) synthase [NAD(P)(+)]-like OS=Mus musculus OX=10090 GN=Dus3l PE=1 SV=1	548300224	537439424	450539904	492640000	507229888	444870304	521150080	584740288	419850400	492652768	500970240	561910528	545110464	562730432	542680416	573119872	648710336	582350464	567309952	592872656	449949632	523170432	539539520	561210112	518467424	527210336	525340480	549940160	558549568	540260136
A0A0R4J007;P70261	tr|A0A0R4J007|A0A0R4J007_MOUSE Paladin OS=Mus musculus OX=10090 GN=Pald1 PE=1 SV=1;sp|P70261|PALD_MOUSE Paladin OS=Mus musculus OX=10090 GN=Pald1 PE=1 SV=1	127179984	207490176	117430088	152470080	151142582	239099760	183409984	285160000	151169888	214709908	244189920	203479792	124460008	142889936	178754914	103050040	130889912	132300080	152339888	129644980	173789920	150230064	113540048	158260064	148955024	196699920	100559984	149099840	175990064	155587452
A0A0R4J008;P70288;Q8BQ10	tr|A0A0R4J008|A0A0R4J008_MOUSE Histone deacetylase 2 OS=Mus musculus OX=10090 GN=Hdac2 PE=1 SV=1;sp|P70288|HDAC2_MOUSE Histone deacetylase 2 OS=Mus musculus OX=10090 GN=Hdac2 PE=1 SV=1;tr|Q8BQ10|Q8BQ10_MOUSE Histone deacetylase OS=Mus musculus OX=10090 GN=	546700032	488359648	686549440	519970400	560394880	556660224	453210112	568289984	657540608	558925232	480660064	428979712	498560256	519129568	481832400	429950144	424689760	642330176	500709600	499419920	406780128	381109632	617079872	519160352	481032496	370089632	337479840	564790400	525060224	449355024
A0A0R4J023;Q9JLZ3;F6RT60;F6R307	tr|A0A0R4J023|A0A0R4J023_MOUSE Methylglutaconyl-CoA hydratase, mitochondrial OS=Mus musculus OX=10090 GN=Auh PE=1 SV=1;sp|Q9JLZ3|AUHM_MOUSE Methylglutaconyl-CoA hydratase, mitochondrial OS=Mus musculus OX=10090 GN=Auh PE=1 SV=1;tr|F6RT60|F6RT60_MOUSE Methy	171049904	109949920	180659872	137470144	149782460	174150160	142010016	138629968	163379920	154542516	150039840	135080112	179619904	174700176	159860008	157780160	149229872	164069840	189570192	165162516	127410032	151089904	214859824	146379936	159934924	127309912	142180064	182979936	133820024	146572484
A0A0R4J034;Q99K01	tr|A0A0R4J034|A0A0R4J034_MOUSE Pyridoxal-dependent decarboxylase domain-containing protein 1 OS=Mus musculus OX=10090 GN=Pdxdc1 PE=1 SV=1;sp|Q99K01|PDXD1_MOUSE Pyridoxal-dependent decarboxylase domain-containing protein 1 OS=Mus musculus OX=10090 GN=Pdxdc1	1102100224	1016900480	1097699584	970319232	1046754880	875270912	1026500608	871469696	963630528	934217936	1106700672	1120000384	1009999360	1120000384	1089175200	929350848	930310528	1269999744	1008800192	1034615328	919069568	925339200	1027100416	1130000512	1000377424	942069504	1046699776	1510500992	1170400768	1167417760
A0A0R4J044;P57724;A0A087WPG7	tr|A0A0R4J044|A0A0R4J044_MOUSE Poly(rC)-binding protein 4 OS=Mus musculus OX=10090 GN=Pcbp4 PE=1 SV=1;sp|P57724|PCBP4_MOUSE Poly(rC)-binding protein 4 OS=Mus musculus OX=10090 GN=Pcbp4 PE=1 SV=1;tr|A0A087WPG7|A0A087WPG7_MOUSE Poly(rC)-binding protein 4 (Fr	3.16228e+06	3.16228e+06	3.16228e+06	3.16228e+06	3.16228e+06	34252988	52874016	3.16228e+06	3.16228e+06	2.33629e+07	28718000	3.16228e+06	3.16228e+06	3.16228e+06	9.55121e+06	41961996	25329990	3.16228e+06	23241000	2.34238e+07	3.16228e+06	23110996	18361006	3.16228e+06	1.19491e+07	3.16228e+06	3.16228e+06	3.16228e+06	3.16228e+06	3.16228e+06
A0A0R4J047;Q9CYI4;D3Z765	tr|A0A0R4J047|A0A0R4J047_MOUSE Putative RNA-binding protein Luc7-like 1 OS=Mus musculus OX=10090 GN=Luc7l PE=1 SV=1;sp|Q9CYI4|LUC7L_MOUSE Putative RNA-binding protein Luc7-like 1 OS=Mus musculus OX=10090 GN=Luc7l PE=1 SV=2;tr|D3Z765|D3Z765_MOUSE Putative R	463189920	642459968	270629984	415079840	447839928	273409952	250650096	425039616	209420032	289629924	537830208	559040384	273319904	263599856	408447588	459949536	332749664	281880256	628100224	425669920	608270464	213360000	502220416	280159808	401002672	266679792	341599968	421610400	206740192	309157588
A0A0R4J049;Q8CIG8	tr|A0A0R4J049|A0A0R4J049_MOUSE Protein arginine N-methyltransferase 5 OS=Mus musculus OX=10090 GN=Prmt5 PE=1 SV=1;sp|Q8CIG8|ANM5_MOUSE Protein arginine N-methyltransferase 5 OS=Mus musculus OX=10090 GN=Prmt5 PE=1 SV=3	512930144	523140576	339149888	356860000	433020152	463620352	484110112	400599808	484960256	458322632	488209536	391130240	387589696	415639872	420642336	474589536	355859904	387620352	376230304	398575024	516119712	364440320	327359648	334590208	385627472	483679776	377639904	446190080	377780064	421322456
A0A1L1SS90;A0A0R4J050;A0A1L1SRW7;Q99JW2;A0A1L1SRC1	tr|A0A1L1SS90|A0A1L1SS90_MOUSE N-acyl-L-amino-acid amidohydrolase OS=Mus musculus OX=10090 GN=Acy1 PE=1 SV=1;tr|A0A0R4J050|A0A0R4J050_MOUSE N-acyl-L-amino-acid amidohydrolase OS=Mus musculus OX=10090 GN=Acy1 PE=1 SV=1;tr|A0A1L1SRW7|A0A1L1SRW7_MOUSE N-acyl-	94996032	3.16228e+06	116480104	96867992	7.78766e+07	74507016	64626976	61118996	3.16228e+06	5.08538e+07	80141984	3.16228e+06	48423024	3.16228e+06	3.37224e+07	3.16228e+06	47306992	78451000	62076984	4.77493e+07	57034028	3.16228e+06	59223988	53559972	4.32451e+07	80691968	59016012	75433032	62915004	69514004
A0A0R4J052;G5E8T9;Q99KB8;E9Q2H8;E9PYA3;D3YWI0	tr|A0A0R4J052|A0A0R4J052_MOUSE Hydroxyacylglutathione hydrolase, mitochondrial OS=Mus musculus OX=10090 GN=Hagh PE=1 SV=1;tr|G5E8T9|G5E8T9_MOUSE Hydroxyacylglutathione hydrolase, mitochondrial OS=Mus musculus OX=10090 GN=Hagh PE=1 SV=1;sp|Q99KB8|GLO2_MOUSE	424420320	361560352	313460224	243449984	335722720	410289600	380580256	475450112	333459904	399944968	343620000	318199776	365219840	323100352	337534992	373630272	363399840	320070176	284969696	335517496	413240000	393489824	363000288	363450144	383295064	432350176	407150112	322660032	300000064	365540096
A0A1B0GSH5;D3YWG2;G8JL55;A0A0R4J058;A0A0R4J242;Q922Q9	tr|A0A1B0GSH5|A0A1B0GSH5_MOUSE Chitinase domain-containing protein 1 OS=Mus musculus OX=10090 GN=Chid1 PE=1 SV=1;tr|D3YWG2|D3YWG2_MOUSE Chitinase domain-containing protein 1 (Fragment) OS=Mus musculus OX=10090 GN=Chid1 PE=1 SV=1;tr|G8JL55|G8JL55_MOUSE Chit	101680000	105079904	130159888	90015952	106733936	110410104	133549952	92645952	113609880	112553972	91167952	94275968	165199968	199409808	137513424	63820996	113429904	138259984	51156008	91666723	87841040	206189792	144580112	121579896	140047710	96647976	75767960	185089856	228690016	146548952
A0A0R4J078;Q8VCH8	tr|A0A0R4J078|A0A0R4J078_MOUSE UBX domain-containing protein 4 OS=Mus musculus OX=10090 GN=Ubxn4 PE=1 SV=1;sp|Q8VCH8|UBXN4_MOUSE UBX domain-containing protein 4 OS=Mus musculus OX=10090 GN=Ubxn4 PE=1 SV=1	234360032	266669840	294489920	181980176	244374992	255230096	210800032	315039776	233190096	253565000	240440256	186100176	343429920	208860208	244707640	216700192	255110176	245480256	225330224	235655212	169379872	220910016	237909840	293800096	230499956	294869760	220979872	283150176	297620192	274155000
A0A0R4J079;Q8BMP6	tr|A0A0R4J079|A0A0R4J079_MOUSE Golgi resident protein GCP60 OS=Mus musculus OX=10090 GN=Acbd3 PE=1 SV=1;sp|Q8BMP6|GCP60_MOUSE Golgi resident protein GCP60 OS=Mus musculus OX=10090 GN=Acbd3 PE=1 SV=3	482689824	458490368	592979712	460809856	498742440	482270272	500980160	518850336	557379456	514870056	457350080	409200000	409369856	429750016	426417488	483579936	470609664	386780288	397050272	434505040	439419648	422439808	453960128	492550240	452092456	515000032	457729856	555029568	517609952	511342352
A0A0R4J083;P51174	tr|A0A0R4J083|A0A0R4J083_MOUSE Long-chain specific acyl-CoA dehydrogenase, mitochondrial OS=Mus musculus OX=10090 GN=Acadl PE=1 SV=1;sp|P51174|ACADL_MOUSE Long-chain specific acyl-CoA dehydrogenase, mitochondrial OS=Mus musculus OX=10090 GN=Acadl PE=1 SV=2	5443496960	5488399360	5692804608	6519606272	5786076800	6353399808	5752305152	4931801088	7547097600	6146150912	5326095360	5758295552	4759995904	6386298368	5557671296	5144597504	5223198208	5889296384	5503605760	5440174464	4681698816	4920497152	5911205376	5485399040	5249700096	5261197312	5009999360	5531096064	5433095680	5308847104
A0A0R4J1F6;A0A0R4J085;Q3UHZ7;Q91YN5	tr|A0A0R4J1F6|A0A0R4J1F6_MOUSE UDP-N-acetylhexosamine pyrophosphorylase OS=Mus musculus OX=10090 GN=Uap1 PE=1 SV=1;tr|A0A0R4J085|A0A0R4J085_MOUSE UDP-N-acetylhexosamine pyrophosphorylase OS=Mus musculus OX=10090 GN=Uap1 PE=1 SV=1;tr|Q3UHZ7|Q3UHZ7_MOUSE UDP	112399920	135440096	143599888	121650128	128272508	99569976	201490032	116369920	121160128	134647514	109850008	145949840	185619808	149780112	147799942	120239888	145119888	199810000	152050128	154304976	177430080	155850096	179810128	3.16228e+06	1.29063e+08	170980048	139420064	175759888	162869824	162257456
A0A0R4J091;Q9JKP7	tr|A0A0R4J091|A0A0R4J091_MOUSE DNA polymerase epsilon subunit 3 OS=Mus musculus OX=10090 GN=Pole3 PE=1 SV=1;sp|Q9JKP7|DPOE3_MOUSE DNA polymerase epsilon subunit 3 OS=Mus musculus OX=10090 GN=Pole3 PE=1 SV=1	245380000	160879968	258790096	181130192	211545064	224329968	172740192	216569856	252649952	216572492	201360000	159530128	265930096	184539952	202840044	225609968	172169872	153380128	168920032	180020000	245480256	179129904	103119992	166240000	173492538	302329920	193280112	108650024	161989888	191562486
A0A0R4J093;Q9DBP5	tr|A0A0R4J093|A0A0R4J093_MOUSE UMP-CMP kinase OS=Mus musculus OX=10090 GN=Cmpk1 PE=1 SV=1;sp|Q9DBP5|KCY_MOUSE UMP-CMP kinase OS=Mus musculus OX=10090 GN=Cmpk1 PE=1 SV=1	1709999488	1440799872	1810800768	1662699392	1656074880	1327598976	1664500480	1417700992	1752700288	1540625184	1462199552	1624701056	1599398144	1889098752	1643849376	1499999744	1564298880	1962300928	2005401216	1758000192	1520100736	1494899712	1772801408	1968399104	1689050240	1603199360	1649100032	1734601216	2050100736	1759250336
A0A0R4J098;O88291	tr|A0A0R4J098|A0A0R4J098_MOUSE Zinc finger protein 326 OS=Mus musculus OX=10090 GN=Zfp326 PE=1 SV=1;sp|O88291|ZN326_MOUSE DBIRD complex subunit ZNF326 OS=Mus musculus OX=10090 GN=Znf326 PE=1 SV=1	90394984	55035996	48701992	3.16228e+06	4.93238e+07	93620960	77625968	44277980	55528008	67763229	66338028	47935988	89095016	3.16228e+06	5.16328e+07	105809968	70867976	52697016	3.16228e+06	5.81343e+07	86088024	57695984	3.16228e+06	35682984	4.56573e+07	66633964	45977988	48867020	3.16228e+06	4.11603e+07
A0A0R4J227;A0A0R4J0B1;Q3T9A3;F6ZS70;E9QMP6;Q05512;F6UY70;E9Q9N6;E9PYX3;F7A3Q3;F6ZEX4;F7CVZ7	tr|A0A0R4J227|A0A0R4J227_MOUSE Non-specific serine/threonine protein kinase OS=Mus musculus OX=10090 GN=Mark2 PE=1 SV=1;tr|A0A0R4J0B1|A0A0R4J0B1_MOUSE Non-specific serine/threonine protein kinase OS=Mus musculus OX=10090 GN=Mark2 PE=1 SV=1;tr|Q3T9A3|Q3T9A3	3.16228e+06	39835020	37935996	45773992	3.16768e+07	3.16228e+06	3.16228e+06	43748012	46323976	2.40991e+07	42434996	39005980	42650984	44831984	42230986	48956008	3.16228e+06	73755032	3.16228e+06	3.22589e+07	43745992	3.16228e+06	44719012	43279000	3.37266e+07	3.16228e+06	3.16228e+06	3.16228e+06	44944996	1.3608e+07
A0A0R4J0B3;Q6PB82;O70405	tr|A0A0R4J0B3|A0A0R4J0B3_MOUSE Serine/threonine-protein kinase OS=Mus musculus OX=10090 GN=Ulk1 PE=1 SV=1;tr|Q6PB82|Q6PB82_MOUSE Serine/threonine-protein kinase OS=Mus musculus OX=10090 GN=Ulk1 PE=1 SV=1;sp|O70405|ULK1_MOUSE Serine/threonine-protein kinase	34336016	27116000	23823004	27238012	28128258	3.16228e+06	3.16228e+06	29434994	40237012	1.89991e+07	33540014	3.16228e+06	3.16228e+06	21917992	1.54456e+07	3.16228e+06	3.16228e+06	34091992	60501008	2.52294e+07	3.16228e+06	3.16228e+06	3.16228e+06	26557004	9.01096e+06	3.16228e+06	3.16228e+06	3.16228e+06	3.16228e+06	3.16228e+06
A0A0R4J0B4;Q99KK2	tr|A0A0R4J0B4|A0A0R4J0B4_MOUSE CMP-N-acetylneuraminic acid synthase OS=Mus musculus OX=10090 GN=Cmas PE=1 SV=1;sp|Q99KK2|NEUA_MOUSE N-acylneuraminate cytidylyltransferase OS=Mus musculus OX=10090 GN=Cmas PE=1 SV=2	114119960	106009984	115780096	48538000	96112010	99080976	138729856	74881968	104869904	104390676	97295000	129709928	105180096	94305992	106622754	102899896	92870008	115910088	83049000	98682248	96928000	99138000	102169936	108990064	101806500	95475048	136929952	121110120	91169952	111171268
A0A0R4J0B5	tr|A0A0R4J0B5|A0A0R4J0B5_MOUSE RUS family member 1 OS=Mus musculus OX=10090 GN=Rusf1 PE=1 SV=1	3.16228e+06	3.16228e+06	215179952	231900208	1.13351e+08	167379936	3.16228e+06	99432984	120829872	9.77013e+07	3.16228e+06	142089856	274609728	122019864	1.3547e+08	106990104	99265000	156129952	159300144	130421300	181970176	149249872	202249840	156180016	172412476	120439928	91145032	251789824	100510088	140971218
A0A0R4J0C8;Q7TMF2	tr|A0A0R4J0C8|A0A0R4J0C8_MOUSE 3-5 exoribonuclease 1 OS=Mus musculus OX=10090 GN=Eri1 PE=1 SV=1;sp|Q7TMF2|ERI1_MOUSE 3-5 exoribonuclease 1 OS=Mus musculus OX=10090 GN=Eri1 PE=1 SV=2	75750992	102870072	60409008	3.16228e+06	6.05481e+07	3.16228e+06	127370032	3.16228e+06	3.16228e+06	3.42142e+07	126250056	101450056	76674032	3.16228e+06	7.68841e+07	79928976	3.16228e+06	110189928	57650012	6.27328e+07	77281040	62358976	87793016	3.16228e+06	5.76488e+07	72346008	3.16228e+06	59200000	3.16228e+06	3.44676e+07
A0A0R4J0D3;Q3TDQ1	tr|A0A0R4J0D3|A0A0R4J0D3_MOUSE Dolichyl-diphosphooligosaccharide--protein glycotransferase OS=Mus musculus OX=10090 GN=Stt3b PE=1 SV=1;sp|Q3TDQ1|STT3B_MOUSE Dolichyl-diphosphooligosaccharide--protein glycosyltransferase subunit STT3B OS=Mus musculus OX=100	79928008	75266992	68026008	87796976	77754496	84339984	86964024	53823012	116750008	85469257	71385976	53717984	50073984	116369920	72886966	76224968	55923012	69065032	101759960	75743243	89105976	38900984	69551976	103420008	75244736	54926008	52901016	67396984	104040032	69816010
A0A0R4J0E4;Q7TQK1	tr|A0A0R4J0E4|A0A0R4J0E4_MOUSE Integrator complex subunit 7 OS=Mus musculus OX=10090 GN=Ints7 PE=1 SV=1;sp|Q7TQK1|INT7_MOUSE Integrator complex subunit 7 OS=Mus musculus OX=10090 GN=Ints7 PE=1 SV=1	185649968	196989952	207270224	148199888	184527508	196409872	205569968	220790224	158180160	195237556	200789968	189220000	198529856	181669936	192552440	198480160	192119824	233449872	171949968	198999956	248489760	220300112	181390096	213809792	215997440	153980144	191070128	197089904	129549952	167922532
A0A0R4J0F6;Q99KY4	tr|A0A0R4J0F6|A0A0R4J0F6_MOUSE Cyclin-G-associated kinase OS=Mus musculus OX=10090 GN=Gak PE=1 SV=1;sp|Q99KY4|GAK_MOUSE Cyclin-G-associated kinase OS=Mus musculus OX=10090 GN=Gak PE=1 SV=2	126999976	98151968	114279952	83739016	105792728	100639952	139840128	112609912	146580016	124917502	75670024	123630032	160349856	82206024	110463984	142889936	124059992	111050080	95710992	118427750	103010000	129510128	89290976	119950064	110440292	142290000	116289960	133520040	131470064	130892516
A0A0R4J0G0;Q8BH04;A0A2I3BQL9;A0A2I3BS39;A0A2I3BRX1	tr|A0A0R4J0G0|A0A0R4J0G0_MOUSE Phosphoenolpyruvate carboxykinase (GTP) OS=Mus musculus OX=10090 GN=Pck2 PE=1 SV=1;sp|Q8BH04|PCKGM_MOUSE Phosphoenolpyruvate carboxykinase [GTP], mitochondrial OS=Mus musculus OX=10090 GN=Pck2 PE=1 SV=1;tr|A0A2I3BQL9|A0A2I3BQ	1559901312	1799400832	1251599872	1106700672	1429400672	1895601920	1936199552	1299999232	1247399168	1594799968	1968498560	1825100288	1427801600	1256399488	1619449984	1900599552	1781500032	1258500864	1024899200	1491374912	1690001792	1770801536	1229999104	1190000768	1470200800	1484301568	1900799872	1005599808	923560896	1328565536
A0A0R4J0G4;Q6VN19	tr|A0A0R4J0G4|A0A0R4J0G4_MOUSE Ran-binding protein 10 OS=Mus musculus OX=10090 GN=Ranbp10 PE=1 SV=1;sp|Q6VN19|RBP10_MOUSE Ran-binding protein 10 OS=Mus musculus OX=10090 GN=Ranbp10 PE=1 SV=2	198369920	141089952	157389824	107390016	151059928	186810144	139829984	126889864	157970144	152875034	151269840	153130080	140179856	160460112	151259972	165110016	166819984	167529952	150430112	162472516	169980144	154520064	143790160	154910080	155800112	176770128	273659808	155509936	151699952	189409956
A0A0R4J0H7;Q8K2Z4	tr|A0A0R4J0H7|A0A0R4J0H7_MOUSE Condensin complex subunit 1 OS=Mus musculus OX=10090 GN=Ncapd2 PE=1 SV=1;sp|Q8K2Z4|CND1_MOUSE Condensin complex subunit 1 OS=Mus musculus OX=10090 GN=Ncapd2 PE=1 SV=2	1034699840	1200900096	958519104	974020992	1042035008	1075700992	1184900352	1000000000	972990592	1058397984	1055298944	1099199872	895330624	1007699840	1014382320	1168600448	1092399744	996840704	1000799616	1064660128	1202200832	1108500480	895149760	1011199936	1054262752	1022700480	993909568	696099648	955339776	917012368
A0A0R4J0H8;Q6NWW9	tr|A0A0R4J0H8|A0A0R4J0H8_MOUSE Fibronectin type III domain-containing protein 3B OS=Mus musculus OX=10090 GN=Fndc3b PE=1 SV=1;sp|Q6NWW9|FND3B_MOUSE Fibronectin type III domain-containing protein 3B OS=Mus musculus OX=10090 GN=Fndc3b PE=1 SV=1	90669032	84578024	74771960	93724016	85935758	82324984	76412000	3.16228e+06	104969896	6.67173e+07	75939024	75038016	66949964	85653000	75895001	68912024	60809016	88298992	89615976	76909002	108049968	75453992	76603016	3.16228e+06	6.58173e+07	75537960	3.16228e+06	84684976	78258984	6.0411e+07
A0A0R4J0I4;E9PVJ3;Q8BIW9	tr|A0A0R4J0I4|A0A0R4J0I4_MOUSE Chromosome transmission fidelity protein 18 homolog OS=Mus musculus OX=10090 GN=Chtf18 PE=1 SV=1;tr|E9PVJ3|E9PVJ3_MOUSE Chromosome transmission fidelity protein 18 homolog OS=Mus musculus OX=10090 GN=Chtf18 PE=1 SV=2;sp|Q8BIW	217419920	158529968	162420160	116079984	163612508	126730024	137230064	161139840	112799984	134474978	93048008	157269952	241949744	115880064	152036942	194699920	191790208	187690080	218290128	198117584	122850096	206399984	129450136	144099920	150700034	153449856	185800048	192430160	154749952	171607504
A0A0R4J0I9;Q91ZX7	tr|A0A0R4J0I9|A0A0R4J0I9_MOUSE Prolow-density lipoprotein receptor-related protein 1 OS=Mus musculus OX=10090 GN=Lrp1 PE=1 SV=1;sp|Q91ZX7|LRP1_MOUSE Prolow-density lipoprotein receptor-related protein 1 OS=Mus musculus OX=10090 GN=Lrp1 PE=1 SV=1	1357199488	866169728	1327598976	969799488	1130191920	1354198656	1110100992	992250048	1259999616	1179137328	988769920	783639680	1009999360	1052500992	958727488	1173800704	818319424	1288500352	1012199680	1073205040	887239680	680189888	967279168	799540800	833562384	679849408	634010368	957820544	997129664	817202496
A0A0R4J0J0;Q3UVT7;Q9JHU2	tr|A0A0R4J0J0|A0A0R4J0J0_MOUSE Palmdelphin OS=Mus musculus OX=10090 GN=Palmd PE=1 SV=1;tr|Q3UVT7|Q3UVT7_MOUSE Palmdelphin OS=Mus musculus OX=10090 GN=Palmd PE=1 SV=1;sp|Q9JHU2|PALMD_MOUSE Palmdelphin OS=Mus musculus OX=10090 GN=Palmd PE=1 SV=1	320770272	245040240	360419648	376699840	325732500	282599808	250010240	320789984	374329952	306932496	278419872	245910256	353080320	355049696	308115036	310809728	262380176	334090240	356200000	315870036	370879584	282310176	303569952	315550048	318077440	430900032	220579904	275469792	302110272	307265000
A0A0R4J0J5;Q8K114	tr|A0A0R4J0J5|A0A0R4J0J5_MOUSE Integrator complex subunit 9 OS=Mus musculus OX=10090 GN=Ints9 PE=1 SV=1;sp|Q8K114|INT9_MOUSE Integrator complex subunit 9 OS=Mus musculus OX=10090 GN=Ints9 PE=1 SV=1	118009912	75966968	110569992	145809856	112589182	109019984	105180096	82654024	127969984	106206022	138970128	122910000	77900040	92825048	108151304	143320144	83707024	92123968	105789992	106235282	132780016	106679960	112499928	94339960	111574966	77030032	91818000	108030040	121429944	99577004
A0A0R4J0J6;Q8BKT7;Q5SVF9	tr|A0A0R4J0J6|A0A0R4J0J6_MOUSE THO complex subunit 5 homolog OS=Mus musculus OX=10090 GN=Thoc5 PE=1 SV=1;sp|Q8BKT7|THOC5_MOUSE THO complex subunit 5 homolog OS=Mus musculus OX=10090 GN=Thoc5 PE=1 SV=2;tr|Q5SVF9|Q5SVF9_MOUSE THO complex subunit 5 homolog OS	174189936	178079984	176260032	156889824	171354944	176000112	143409856	168559872	189060096	169257484	144690000	159729936	166710128	164990064	159030032	187229856	143419936	181220096	156639904	167127448	172519936	117679968	176200048	157140144	155885024	166959984	149629872	205879872	138810000	165319932
A0A0R4J0J8;Q2KN98	tr|A0A0R4J0J8|A0A0R4J0J8_MOUSE Cytospin-A OS=Mus musculus OX=10090 GN=Specc1l PE=1 SV=1;sp|Q2KN98|CYTSA_MOUSE Cytospin-A OS=Mus musculus OX=10090 GN=Specc1l PE=1 SV=1	105879928	134399888	169880128	108980008	129784988	101770016	126540096	96265976	109949920	108631502	127839944	137130048	155479888	113429904	133469946	131779912	137609984	154370160	110680032	133610022	94895024	120400000	238940192	93632984	136967050	129590064	105589936	281100192	133140008	162355050
Z4YL78;A0A0R4J0K2;K3W4R5;A2AGT5	tr|Z4YL78|Z4YL78_MOUSE Cytoskeleton-associated protein 5 OS=Mus musculus OX=10090 GN=Ckap5 PE=1 SV=1;tr|A0A0R4J0K2|A0A0R4J0K2_MOUSE Cytoskeleton-associated protein 5 OS=Mus musculus OX=10090 GN=Ckap5 PE=1 SV=1;tr|K3W4R5|K3W4R5_MOUSE Cytoskeleton-associated	1570001152	2065101568	2137097984	1656198528	1857099808	1722398208	1856401792	1800400768	1919300736	1824625376	1588498688	1722598784	2140498432	1875899520	1831873856	1617499648	1636898304	2042399104	1893800448	1797649376	2077199360	1918399104	2293901312	1775801472	2016325312	1836699392	1729998336	2309402624	1540000896	1854025312
A0A0R4J0L6;Q8BJZ4;A0A0N4SV23	tr|A0A0R4J0L6|A0A0R4J0L6_MOUSE 28S ribosomal protein S35, mitochondrial OS=Mus musculus OX=10090 GN=Mrps35 PE=1 SV=1;sp|Q8BJZ4|RT35_MOUSE 28S ribosomal protein S35, mitochondrial OS=Mus musculus OX=10090 GN=Mrps35 PE=1 SV=2;tr|A0A0N4SV23|A0A0N4SV23_MOUSE 2	460779520	433600448	459879840	542620416	474220056	542889728	438810240	473330208	532470400	496875144	563650560	443179584	577229760	486679968	517684968	502540320	380520064	486459840	522540096	473015080	423370336	384749760	540000576	532110400	470057768	489629952	427670432	490379936	353620352	440325168
A0A0R4J0M9;Q8CDG3	tr|A0A0R4J0M9|A0A0R4J0M9_MOUSE Ubiquitinyl hydrolase 1 OS=Mus musculus OX=10090 GN=Vcpip1 PE=1 SV=1;sp|Q8CDG3|VCIP1_MOUSE Deubiquitinating protein VCIP135 OS=Mus musculus OX=10090 GN=Vcpip1 PE=1 SV=1	108420032	89429024	86562024	82507048	91729532	117380072	94400984	119619952	81850000	103312752	101259984	77061000	118519960	110560040	101850246	125609888	106239992	102579984	121279912	113927444	81427016	134869968	152089872	95818976	116051458	155509936	147350032	104170104	158180160	141302558
A0A0R4J0N5;P46718	tr|A0A0R4J0N5|A0A0R4J0N5_MOUSE Programmed cell death protein 2 OS=Mus musculus OX=10090 GN=Pdcd2 PE=1 SV=1;sp|P46718|PDCD2_MOUSE Programmed cell death protein 2 OS=Mus musculus OX=10090 GN=Pdcd2 PE=2 SV=2	105180096	153640016	143129856	109610016	127889996	3.16228e+06	96103976	124230104	86641032	7.75343e+07	175250016	104339976	94638016	124100040	124582012	169369840	142059920	103600032	175969984	147749944	167260144	140639872	140820048	119560072	142070034	121529976	149180080	106929976	137309936	128737492
A0A0R4J0P6;Q8VDG3	tr|A0A0R4J0P6|A0A0R4J0P6_MOUSE Poly(A)-specific ribonuclease PARN OS=Mus musculus OX=10090 GN=Parn PE=1 SV=1;sp|Q8VDG3|PARN_MOUSE Poly(A)-specific ribonuclease PARN OS=Mus musculus OX=10090 GN=Parn PE=1 SV=1	329920096	255350064	235069744	211899952	258059964	286420160	256209984	245030016	227929968	253897532	256689776	198190096	211870176	251340160	229522552	283050080	236480080	226979984	285700288	258052608	315259840	185429952	237829920	238299888	244204900	286139776	222690176	244960080	236900032	247672516
A0A0R4J0Q9;Q3UM29;Q3TR20	tr|A0A0R4J0Q9|A0A0R4J0Q9_MOUSE Component of oligomeric Golgi complex 7 OS=Mus musculus OX=10090 GN=Cog7 PE=1 SV=1;sp|Q3UM29|COG7_MOUSE Conserved oligomeric Golgi complex subunit 7 OS=Mus musculus OX=10090 GN=Cog7 PE=1 SV=1;tr|Q3TR20|Q3TR20_MOUSE Component	71563016	108940048	111090080	109529896	100280760	93812040	94000000	115689880	96933000	100108730	131109976	117620032	126150016	113849880	122182476	100700080	85503040	110300080	174400064	117725816	137319888	3.16228e+06	140400112	109439976	9.75806e+07	72014976	107759944	104130080	122200056	101526264
A0A0R4J0R1;O70404	tr|A0A0R4J0R1|A0A0R4J0R1_MOUSE Vesicle-associated membrane protein 8 OS=Mus musculus OX=10090 GN=Vamp8 PE=1 SV=1;sp|O70404|VAMP8_MOUSE Vesicle-associated membrane protein 8 OS=Mus musculus OX=10090 GN=Vamp8 PE=1 SV=1	1253401344	1105899008	998771072	966960640	1081258016	1459998464	1240000768	964019968	960229696	1156062224	1297099264	1014099648	1249699456	897220096	1114529616	1137299456	970410816	1166500736	974209216	1062105056	1024899200	1041399168	919380416	759529536	936302080	1139999872	932769280	1207799936	998319360	1069722112
A0A0R4J0S3;Q924D0;D3Z792	tr|A0A0R4J0S3|A0A0R4J0S3_MOUSE Reticulon-4-interacting protein 1, mitochondrial OS=Mus musculus OX=10090 GN=Rtn4ip1 PE=1 SV=1;sp|Q924D0|RT4I1_MOUSE Reticulon-4-interacting protein 1, mitochondrial OS=Mus musculus OX=10090 GN=Rtn4ip1 PE=1 SV=2;tr|D3Z792|D3Z	130669928	106310008	147809888	139109968	130974948	115509904	80872016	91641040	134920016	105735744	101540096	103390032	118839992	103509976	106820024	109669960	96145984	153930112	156149840	128973974	72876008	95075960	246890128	131860088	136675546	108930008	90392008	204139920	125019896	132120458
A0A0R4J0S4;Q80Y17	tr|A0A0R4J0S4|A0A0R4J0S4_MOUSE Lethal(2) giant larvae protein homolog 1 OS=Mus musculus OX=10090 GN=Llgl1 PE=1 SV=1;sp|Q80Y17|L2GL1_MOUSE Lethal(2) giant larvae protein homolog 1 OS=Mus musculus OX=10090 GN=Llgl1 PE=1 SV=1	108300104	80772984	142840048	106799968	109678276	108629984	125719992	102119920	133800048	117567486	109420032	124969944	179140144	131479880	136252500	135989936	136459888	107360072	97858960	119417214	96820040	108400032	106050032	92087968	100839518	87850968	101510000	85077984	138729856	103292202
A0A0R4J0T4;Q5D0E0;O88351;Q3U141	tr|A0A0R4J0T4|A0A0R4J0T4_MOUSE I-kappa-B kinase OS=Mus musculus OX=10090 GN=Ikbkb PE=1 SV=1;tr|Q5D0E0|Q5D0E0_MOUSE I-kappa-B kinase OS=Mus musculus OX=10090 GN=Ikbkb PE=1 SV=1;sp|O88351|IKKB_MOUSE Inhibitor of nuclear factor kappa-B kinase subunit beta OS=	123469960	99898048	136329888	107399920	116774454	107239904	144829872	113369888	115029976	120117410	111030088	121259936	157890032	102950072	123282532	140609920	115829944	115369968	124589896	124099932	117569936	100450072	112740056	110180008	110235018	120860120	119320088	97550968	115349960	113270284
A0A0R4J0T5;P28659	tr|A0A0R4J0T5|A0A0R4J0T5_MOUSE CUGBP Elav-like family member 1 OS=Mus musculus OX=10090 GN=Celf1 PE=1 SV=1;sp|P28659|CELF1_MOUSE CUGBP Elav-like family member 1 OS=Mus musculus OX=10090 GN=Celf1 PE=1 SV=2	843160000	608680640	784209472	721680576	739432672	762510848	594549504	627320064	697029632	670352512	728740096	640039360	634149632	912209216	728784576	824770624	604569792	763990784	865399744	764682736	669060224	770509312	583939584	866099328	722402112	735290368	657959488	677740224	888399680	739847440
A0A0R4J0T8;Q9D8S3	tr|A0A0R4J0T8|A0A0R4J0T8_MOUSE ADP-ribosylation factor GTPase-activating protein 3 OS=Mus musculus OX=10090 GN=Arfgap3 PE=1 SV=1;sp|Q9D8S3|ARFG3_MOUSE ADP-ribosylation factor GTPase-activating protein 3 OS=Mus musculus OX=10090 GN=Arfgap3 PE=1 SV=2	310050336	243159872	373740224	208630096	283895132	251100176	243850192	315800288	268680064	269857680	263110032	274829920	304429792	293629792	283999884	240570176	293469952	267230240	228280096	257387616	340369760	289279744	232689840	270829728	283292268	331020224	248999936	289909952	229450080	274845048
A0A0R4J0U2;Q0VGB7;A0A0N4SVH3	tr|A0A0R4J0U2|A0A0R4J0U2_MOUSE Serine/threonine-protein phosphatase 4 regulatory subunit 2 OS=Mus musculus OX=10090 GN=Ppp4r2 PE=1 SV=1;sp|Q0VGB7|PP4R2_MOUSE Serine/threonine-protein phosphatase 4 regulatory subunit 2 OS=Mus musculus OX=10090 GN=Ppp4r2 PE=	270099808	167740144	251079776	198309808	221807384	229059920	193269920	169159824	246070144	209389952	205310112	167009840	160759888	188919824	180499916	203239984	157449984	163890160	222589952	186792520	146140016	137629936	197410000	210689888	172967460	163509840	141429920	202970144	200200000	177027476
A0A0R4J0U7;Q8R395	tr|A0A0R4J0U7|A0A0R4J0U7_MOUSE COMM domain-containing protein 5 OS=Mus musculus OX=10090 GN=Commd5 PE=1 SV=1;sp|Q8R395|COMD5_MOUSE COMM domain-containing protein 5 OS=Mus musculus OX=10090 GN=Commd5 PE=1 SV=1	219670192	222330080	268740256	204249776	228747576	192870128	208429984	192279792	252250256	211457540	178879904	225039952	196069872	228600144	207147468	209310144	227599872	269209824	224499984	232654956	179329840	212300032	247790112	198000000	209354996	236800176	253680096	252679920	224689856	241962512
A0A0R4J0U8;A2RSY6	tr|A0A0R4J0U8|A0A0R4J0U8_MOUSE TRMT1-like protein OS=Mus musculus OX=10090 GN=Trmt1l PE=1 SV=1;sp|A2RSY6|TRM1L_MOUSE TRMT1-like protein OS=Mus musculus OX=10090 GN=Trmt1l PE=1 SV=1	140889952	224579856	139040032	200229904	176184936	253470160	149380032	201660016	119790024	181075058	218329904	175980016	192669904	112199920	174794936	206459824	178789984	140160160	192279792	179422440	177959984	190810160	176550160	127560088	168220098	160170032	269339904	160190080	109929880	174907474
A0A0R4J0V5;P08775	tr|A0A0R4J0V5|A0A0R4J0V5_MOUSE DNA-directed RNA polymerase subunit OS=Mus musculus OX=10090 GN=Polr2a PE=1 SV=1;sp|P08775|RPB1_MOUSE DNA-directed RNA polymerase II subunit RPB1 OS=Mus musculus OX=10090 GN=Polr2a PE=1 SV=3	1045300928	1146099200	924859776	958719040	1018744736	1132599040	1071099904	1076598912	980689152	1065246752	1333799680	996039872	1012699904	985470784	1082002560	1249800960	989610560	908730432	1020600576	1042185632	1135699712	993180864	903029248	904309184	984054752	1063200448	1211101184	967769920	887140352	1032302976
A0A0R4J0W6;Q9CRC8	tr|A0A0R4J0W6|A0A0R4J0W6_MOUSE Leucine-rich repeat-containing protein 40 OS=Mus musculus OX=10090 GN=Lrrc40 PE=1 SV=1;sp|Q9CRC8|LRC40_MOUSE Leucine-rich repeat-containing protein 40 OS=Mus musculus OX=10090 GN=Lrrc40 PE=1 SV=2	1264401024	1156499968	1101899264	1097899648	1155174976	1047401024	1123199744	906430528	1347799552	1106207712	987589504	1314201216	1040599104	1298498560	1160222096	1050000960	949650624	1348299904	1014099648	1090512784	1056699584	1027298880	1504499328	1062099008	1162649200	854689728	936599232	1102301056	1069999680	990897424
A0A0R4J0X8;Q9ES28;D3Z0V2	tr|A0A0R4J0X8|A0A0R4J0X8_MOUSE Rho guanine nucleotide exchange factor 7 OS=Mus musculus OX=10090 GN=Arhgef7 PE=1 SV=1;sp|Q9ES28|ARHG7_MOUSE Rho guanine nucleotide exchange factor 7 OS=Mus musculus OX=10090 GN=Arhgef7 PE=1 SV=2;tr|D3Z0V2|D3Z0V2_MOUSE Rho gu	389660032	273429760	304959680	295810144	315964904	325769824	288020288	305060160	314949856	308450032	292049824	334239936	357730112	351719904	333934944	392200160	329679648	336740320	339380096	349500056	262550192	294420096	343660000	311089664	302929988	249769888	387820416	337399808	300520288	318877600
A0A0R4J0Z1;P08003	tr|A0A0R4J0Z1|A0A0R4J0Z1_MOUSE Protein disulfide-isomerase A4 OS=Mus musculus OX=10090 GN=Pdia4 PE=1 SV=1;sp|P08003|PDIA4_MOUSE Protein disulfide-isomerase A4 OS=Mus musculus OX=10090 GN=Pdia4 PE=1 SV=3	5884603392	5759598080	8036597248	6948397056	6657298944	6121604096	6399902208	5762596352	7353501184	6409400960	6000003584	5168603136	7644203520	7927505408	6685078912	5307403776	5986198528	7674596352	5971205632	6234851072	5103897600	5263705088	8098904576	6776301056	6310702080	5771600384	5677100032	8059306496	6613403648	6530352640
A0A0U1RPX7;A0A0R4J113;Q5MJ56;P97479	tr|A0A0U1RPX7|A0A0U1RPX7_MOUSE Unconventional myosin-VIIa OS=Mus musculus OX=10090 GN=Myo7a PE=1 SV=1;tr|A0A0R4J113|A0A0R4J113_MOUSE Unconventional myosin-VIIa OS=Mus musculus OX=10090 GN=Myo7a PE=1 SV=1;tr|Q5MJ56|Q5MJ56_MOUSE Myosin VIIa isoform 2 OS=Mus	426840128	370729760	520239936	336370048	413544968	381250240	397079904	348470304	440059872	391715080	378069696	429350080	482380416	464480384	438570144	411020032	397379968	510869664	421219872	435122384	458340384	416509664	560719808	510290016	486464968	448640416	450310432	565890304	546240448	502770400
A0A0R4J114;Q8BTT6;A0A0A6YWS6	tr|A0A0R4J114|A0A0R4J114_MOUSE UTP25 small subunit processome component OS=Mus musculus OX=10090 GN=Utp25 PE=1 SV=1;sp|Q8BTT6|DIEXF_MOUSE Digestive organ expansion factor homolog OS=Mus musculus OX=10090 GN=Diexf PE=2 SV=2;tr|A0A0A6YWS6|A0A0A6YWS6_MOUSE UT	161370000	136500048	176649824	139610000	153532468	182030128	179619904	151220016	169440144	170577548	173860144	173519936	168319824	140880048	164144988	158470112	163410048	159570064	140719888	155542528	173789920	134979888	176770128	138390000	155982484	165129968	135739920	158149936	160940032	154989964
A0A0R4J138;P50429	tr|A0A0R4J138|A0A0R4J138_MOUSE Arylsulfatase B OS=Mus musculus OX=10090 GN=Arsb PE=1 SV=1;sp|P50429|ARSB_MOUSE Arylsulfatase B OS=Mus musculus OX=10090 GN=Arsb PE=1 SV=3	337740064	243930000	306369920	202149936	272547480	231950112	241459856	267389904	252699888	248374940	223890016	251870000	290530048	247859776	253537460	265739792	228649840	253919744	253169776	250369788	241490080	234509840	282950016	238940192	249472532	270299776	229710208	302729856	241030224	260942516
A0A0R4J140;Q5SW19;Z4YLI8	tr|A0A0R4J140|A0A0R4J140_MOUSE Clustered mitochondria protein homolog OS=Mus musculus OX=10090 GN=Cluh PE=1 SV=1;sp|Q5SW19|CLU_MOUSE Clustered mitochondria protein homolog OS=Mus musculus OX=10090 GN=Cluh PE=1 SV=2;tr|Z4YLI8|Z4YLI8_MOUSE Clustered mitochon	1120000384	1196199424	877659392	895800640	1022414960	893820032	988040640	980469504	871280320	933402624	1095298944	1015499072	958260224	804830656	968472224	1138598784	1094399744	760579328	806259904	949959440	1058199616	991690240	795820288	902079936	936947520	984480192	1062899264	913819136	758659392	929964496
A0A0R4J159;A0A5F8MPN9;A0A286YDI1;Q9Z2E2;A0A286YCP6	tr|A0A0R4J159|A0A0R4J159_MOUSE Methyl-CpG-binding domain protein 1 OS=Mus musculus OX=10090 GN=Mbd1 PE=1 SV=1;tr|A0A5F8MPN9|A0A5F8MPN9_MOUSE Methyl-CpG-binding domain protein 1 OS=Mus musculus OX=10090 GN=Mbd1 PE=1 SV=1;tr|A0A286YDI1|A0A286YDI1_MOUSE Methy	80152016	90020000	100119968	59959008	82562748	3.16228e+06	101399944	132480032	101619952	8.46656e+07	86219032	65557984	126250056	3.16228e+06	7.02973e+07	77960016	79941960	3.16228e+06	75774032	5.92096e+07	77721992	67199032	3.16228e+06	3.16228e+06	3.78114e+07	97573032	3.16228e+06	3.16228e+06	3.16228e+06	2.6765e+07
A0A0R4J1I5;D3Z726;A0A0R4J161;Q9DBY0	tr|A0A0R4J1I5|A0A0R4J1I5_MOUSE Forkhead box protein P4 OS=Mus musculus OX=10090 GN=Foxp4 PE=1 SV=1;tr|D3Z726|D3Z726_MOUSE Forkhead box protein P4 OS=Mus musculus OX=10090 GN=Foxp4 PE=1 SV=1;tr|A0A0R4J161|A0A0R4J161_MOUSE Forkhead box protein P4 OS=Mus musc	97344040	69928016	81511992	68741992	79381510	77291992	76278968	59472972	75879016	72230737	76233000	64808028	110289912	74735024	81516491	82116984	68586984	3.16228e+06	70785000	5.61628e+07	83385968	58466004	83271968	76683968	75451977	82777992	69481984	87393032	86837984	81622748
A0A0R4J170;Q3TKT4;G3UX35	tr|A0A0R4J170|A0A0R4J170_MOUSE Transcription activator BRG1 OS=Mus musculus OX=10090 GN=Smarca4 PE=1 SV=1;sp|Q3TKT4|SMCA4_MOUSE Transcription activator BRG1 OS=Mus musculus OX=10090 GN=Smarca4 PE=1 SV=1;tr|G3UX35|G3UX35_MOUSE Transcription activator BRG1 (	912760256	737379456	953889152	805700608	852432368	922709504	972710720	826509376	798759872	880172368	779679808	795589632	866329536	712470656	788517408	764460672	689899968	790679936	794289152	759832432	759109312	767640000	867199360	685740352	769922256	894670272	746299840	769030208	703020032	778255088
A0A0R4J174;Q9QZH6;J3KMM6	tr|A0A0R4J174|A0A0R4J174_MOUSE Evolutionarily conserved signaling intermediate in Toll pathway, mitochondrial OS=Mus musculus OX=10090 GN=Ecsit PE=1 SV=1;sp|Q9QZH6|ECSIT_MOUSE Evolutionarily conserved signaling intermediate in Toll pathway, mitochondrial O	206510144	112889936	189750112	185060192	173552596	254539968	170390096	138720112	214319808	194492496	161190096	164339920	231689984	215100112	193080028	171209984	128749912	214279808	234119808	187089878	233950224	166850032	186769952	214799920	200592532	192650016	167020112	258130032	194629808	203107492
A0A0R4J187;P23475;A0A2R8VHZ9	tr|A0A0R4J187|A0A0R4J187_MOUSE ATP-dependent DNA helicase 2 subunit 1 OS=Mus musculus OX=10090 GN=Xrcc6 PE=1 SV=1;sp|P23475|XRCC6_MOUSE X-ray repair cross-complementing protein 6 OS=Mus musculus OX=10090 GN=Xrcc6 PE=1 SV=5;tr|A0A2R8VHZ9|A0A2R8VHZ9_MOUSE AT	541060544	660720576	585250240	496250144	570820376	569899584	674050496	371110144	550470592	541382704	613429376	693239424	665629632	833259328	701389440	647620096	593850176	645759808	698509760	646434960	760290432	544189568	696910208	672880704	668567728	492519936	531289600	519039520	617340096	540047288
A0A0R4J195;Q9CSU0	tr|A0A0R4J195|A0A0R4J195_MOUSE Regulation of nuclear pre-mRNA domain-containing protein 1B OS=Mus musculus OX=10090 GN=Rprd1b PE=1 SV=1;sp|Q9CSU0|RPR1B_MOUSE Regulation of nuclear pre-mRNA domain-containing protein 1B OS=Mus musculus OX=10090 GN=Rprd1b PE=	582429696	704910592	633389760	507059648	606947424	574099840	707759872	678800704	651059328	652929936	685839744	576910464	585150016	709850240	639437616	578120256	580199680	580990080	615530304	588710080	520269632	479269888	588190336	510430112	524539992	714529408	613569472	601579520	561180544	622714736
A0A0R4J1E8;Q6P8M1	tr|A0A0R4J1E8|A0A0R4J1E8_MOUSE Putative deoxyribonuclease TATDN1 OS=Mus musculus OX=10090 GN=Tatdn1 PE=1 SV=1;sp|Q6P8M1|TATD1_MOUSE Putative deoxyribonuclease TATDN1 OS=Mus musculus OX=10090 GN=Tatdn1 PE=1 SV=1	114660016	119390064	46030016	47557020	81909279	102160064	75884016	77393040	3.16228e+06	6.46498e+07	115609880	128180072	3.16228e+06	3.16228e+06	6.25286e+07	131849960	123229976	87270016	3.16228e+06	8.63781e+07	116420016	3.16228e+06	59104008	3.16228e+06	4.54621e+07	64545992	128129976	3.16228e+06	3.16228e+06	4.97501e+07
A0A0R4J1L9;Q5HZI1;A0A0R4J0N9;A0A0R4J147	tr|A0A0R4J1L9|A0A0R4J1L9_MOUSE Microtubule-associated tumor suppressor 1 homolog OS=Mus musculus OX=10090 GN=Mtus1 PE=1 SV=1;sp|Q5HZI1|MTUS1_MOUSE Microtubule-associated tumor suppressor 1 homolog OS=Mus musculus OX=10090 GN=Mtus1 PE=1 SV=2;tr|A0A0R4J0N9|A	120890112	87045032	212029824	203769984	155933738	94751032	145970032	3.16228e+06	64394016	7.70693e+07	126649904	61593996	3.16228e+06	88349032	6.99388e+07	104779896	56917984	97303008	150540160	102385262	201440048	61563032	87852032	268690112	154886306	116989968	59087980	79087008	3.16228e+06	6.45818e+07
A0A0R4J1R7;Q9CZL5	tr|A0A0R4J1R7|A0A0R4J1R7_MOUSE 4a-hydroxytetrahydrobiopterin dehydratase OS=Mus musculus OX=10090 GN=Pcbd2 PE=1 SV=1;sp|Q9CZL5|PHS2_MOUSE Pterin-4-alpha-carbinolamine dehydratase 2 OS=Mus musculus OX=10090 GN=Pcbd2 PE=1 SV=2	80282016	81221024	109789960	3.16228e+06	6.86138e+07	90245040	94218016	61779032	3.16228e+06	6.23511e+07	84940032	82964968	3.16228e+06	3.16228e+06	4.35574e+07	96482048	83922000	138349888	3.16228e+06	8.04791e+07	3.16228e+06	3.16228e+06	139840128	85859016	5.80059e+07	66739036	3.16228e+06	108190048	3.16228e+06	4.53134e+07
A0A0R4J1T9;Q9WU79	tr|A0A0R4J1T9|A0A0R4J1T9_MOUSE Proline dehydrogenase OS=Mus musculus OX=10090 GN=Prodh PE=1 SV=1;sp|Q9WU79|PROD_MOUSE Proline dehydrogenase 1, mitochondrial OS=Mus musculus OX=10090 GN=Prodh PE=1 SV=2	143690096	114209960	117370024	3.16228e+06	9.46081e+07	133659968	116179952	102789912	105160000	114447458	97047048	100510088	128380072	107879984	108454298	130929864	103199952	144560112	114679912	123342460	109500072	118230128	119120072	109099968	113987560	131050104	102459992	100989952	98633032	108283270
A0A0R4J1X5;A0A0R4J1W0;B2RXQ9;D3Z080;B7ZWM6;B9EKP8;Q3UTJ2;D3Z203;A0A1B0GRC3;Z4YJR7;A0A0R4J1T1	tr|A0A0R4J1X5|A0A0R4J1X5_MOUSE Sorbin and SH3 domain-containing protein 2 (Fragment) OS=Mus musculus OX=10090 GN=Sorbs2 PE=1 SV=1;tr|A0A0R4J1W0|A0A0R4J1W0_MOUSE Sorbin and SH3 domain-containing protein 2 OS=Mus musculus OX=10090 GN=Sorbs2 PE=1 SV=1;tr|B2RX	3.16228e+06	65129028	110270056	64661968	6.08058e+07	3.16228e+06	88239968	3.16228e+06	59735988	3.85751e+07	3.16228e+06	67938976	70504992	74663016	5.40673e+07	94212952	3.16228e+06	94210984	3.16228e+06	4.86871e+07	3.16228e+06	3.16228e+06	63136024	3.16228e+06	1.81557e+07	3.16228e+06	3.16228e+06	37002016	3.16228e+06	1.16222e+07
A0A0R4J1W7;Q8BGZ4;G3X8W7	tr|A0A0R4J1W7|A0A0R4J1W7_MOUSE Cell division cycle protein 23 homolog OS=Mus musculus OX=10090 GN=Cdc23 PE=1 SV=1;sp|Q8BGZ4|CDC23_MOUSE Cell division cycle protein 23 homolog OS=Mus musculus OX=10090 GN=Cdc23 PE=1 SV=2;tr|G3X8W7|G3X8W7_MOUSE Cell division	165090080	172229984	128479912	82896040	137174004	79478992	93025024	91913016	86276984	87673504	104099904	104359912	66218976	69514032	86048206	84100024	81718008	119390064	72406008	89403526	103060000	81863032	181349872	108809992	118770724	73280000	74476016	3.16228e+06	75434024	5.65881e+07
A0A0R4J1Y3;Q8BWU5;E9QMF4;E0CXW7;E0CYN9	tr|A0A0R4J1Y3|A0A0R4J1Y3_MOUSE Probable tRNA N6-adenosine threonylcarbamoyltransferase OS=Mus musculus OX=10090 GN=Osgep PE=1 SV=1;sp|Q8BWU5|OSGEP_MOUSE Probable tRNA N6-adenosine threonylcarbamoyltransferase OS=Mus musculus OX=10090 GN=Osgep PE=1 SV=2;tr|	82913976	142660128	111559928	121960128	114773540	80629976	178440112	101139984	40594000	100201018	134499968	117040072	119320088	190180192	140260080	192520192	150130144	149899872	205969856	174630016	163909952	112949944	109949920	112479912	124822432	81374016	147649952	91708984	160290016	120255742
A0A0R4J1Y7;E9PXX7;Q91W90	tr|A0A0R4J1Y7|A0A0R4J1Y7_MOUSE Thioredoxin domain-containing protein 5 OS=Mus musculus OX=10090 GN=Txndc5 PE=1 SV=1;tr|E9PXX7|E9PXX7_MOUSE Thioredoxin domain-containing protein 5 OS=Mus musculus OX=10090 GN=Txndc5 PE=1 SV=1;sp|Q91W90|TXND5_MOUSE Thioredoxi	2875602176	3752797440	4511398400	3403301376	3635774848	4737898496	4410195456	3188299520	4074398976	4102698112	3090897920	3329301760	3501601280	3232699648	3288625152	3077400064	3178401280	3977204224	3465701120	3424676672	3729302528	3056797696	3947499264	3920899328	3663624704	2885697792	2974300672	3980900352	3687503104	3382100480
A0A0R4J1Z3;Q9CR67	tr|A0A0R4J1Z3|A0A0R4J1Z3_MOUSE Transmembrane protein 33 OS=Mus musculus OX=10090 GN=Tmem33 PE=1 SV=1;sp|Q9CR67|TMM33_MOUSE Transmembrane protein 33 OS=Mus musculus OX=10090 GN=Tmem33 PE=1 SV=1	169679920	91679992	164619840	147220016	143299942	113230064	85766024	136159968	126730024	115471520	140949984	115349960	176770128	167479936	150137502	116740016	92663040	170840064	198329840	144643240	103509976	72818984	214450208	148550144	134832328	140450080	133059928	301880160	202200096	194397566
A0A0R4J1Z5;E9QJU6;Q6R3M4;E0CZD6;E9Q3H9	tr|A0A0R4J1Z5|A0A0R4J1Z5_MOUSE DNA polymerase iota OS=Mus musculus OX=10090 GN=Poli PE=1 SV=1;tr|E9QJU6|E9QJU6_MOUSE DNA polymerase iota OS=Mus musculus OX=10090 GN=Poli PE=1 SV=1;sp|Q6R3M4|POLI_MOUSE DNA polymerase iota OS=Mus musculus OX=10090 GN=Poli PE	3.16228e+06	43946984	24445012	23874012	2.38571e+07	34840984	31192010	3.16228e+06	31679004	2.52186e+07	3.16228e+06	30815014	33512002	26864998	2.35886e+07	45443988	31399000	29925986	3.16228e+06	2.74828e+07	38722008	31796996	3.16228e+06	3.16228e+06	1.92109e+07	31135004	30736014	3.16228e+06	3.16228e+06	1.70489e+07
A0A0R4J205;E0CZ56;Q8C1Z8	tr|A0A0R4J205|A0A0R4J205_MOUSE RNA (guanine-9-)-methyltransferase domain-containing protein 2 OS=Mus musculus OX=10090 GN=Trmt10a PE=1 SV=1;tr|E0CZ56|E0CZ56_MOUSE RNA (guanine-9-)-methyltransferase domain-containing protein 2 (Fragment) OS=Mus musculus OX=	138629968	193599968	3.16228e+06	279139808	1.53633e+08	149610160	225899968	198549904	3.16228e+06	1.44306e+08	170639856	222419920	211129872	3.16228e+06	1.51838e+08	129660088	299539936	201830128	3.16228e+06	1.58548e+08	70188008	262069792	174620016	224460064	182834470	189810112	192579808	186810144	197679824	191719972
A0A0R4J233;A0A1W2P6J7;Q8C650;A0A1W2P866	tr|A0A0R4J233|A0A0R4J233_MOUSE Septin-10 OS=Mus musculus OX=10090 GN=Septin10 PE=1 SV=1;tr|A0A1W2P6J7|A0A1W2P6J7_MOUSE Septin-10 OS=Mus musculus OX=10090 GN=Septin10 PE=1 SV=1;sp|Q8C650|SEP10_MOUSE Septin-10 OS=Mus musculus OX=10090 GN=Septin10 PE=1 SV=1;t	636539520	716359680	911570432	841619136	776522192	826320640	771889472	780560320	957679616	834112512	714639296	651459776	754850624	822809728	735939856	738830080	700680512	719530112	861469248	755127488	655709440	648590720	656109824	749429952	677459984	779469248	659259648	661250368	821809344	730447152
V9GXH2;A0A0R4J250;Q61070;V9GXU0	tr|V9GXH2|V9GXH2_MOUSE Etoposide-induced protein 2.4 (Fragment) OS=Mus musculus OX=10090 GN=Ei24 PE=1 SV=2;tr|A0A0R4J250|A0A0R4J250_MOUSE Etoposide-induced protein 2.4 OS=Mus musculus OX=10090 GN=Ei24 PE=1 SV=1;sp|Q61070|EI24_MOUSE Etoposide-induced protei	49389000	38819020	79651960	44158012	53004498	71556968	66555000	68282000	62041008	67108744	62315996	3.16228e+06	109990008	40527024	5.39988e+07	55740028	48024016	68774984	43032984	53893003	61835968	65040988	3.16228e+06	47139000	4.42946e+07	56529976	33196982	65149980	40864012	4.89352e+07
A0A0R4J259;Q7TMK9;G3UZ48;G3UZI2;G3V018;G3UXJ6	tr|A0A0R4J259|A0A0R4J259_MOUSE Heterogeneous nuclear ribonucleoprotein Q OS=Mus musculus OX=10090 GN=Syncrip PE=1 SV=1;sp|Q7TMK9|HNRPQ_MOUSE Heterogeneous nuclear ribonucleoprotein Q OS=Mus musculus OX=10090 GN=Syncrip PE=1 SV=2;tr|G3UZ48|G3UZ48_MOUSE Hete	4023904256	4263801600	4515303424	4121697024	4231176576	4149504256	4614599680	4335395328	4250498816	4337499520	3728901376	4068301568	4245899776	4540000256	4145775744	3822503424	4564701696	3902603008	4028404480	4079553152	3956099072	4235795712	4152703744	4092098816	4109174336	4129497344	4231203328	3780099328	3752401920	3973300480
A0A0R4J260;B2RRE7	tr|A0A0R4J260|A0A0R4J260_MOUSE Ubiquitinyl hydrolase 1 OS=Mus musculus OX=10090 GN=Otud4 PE=1 SV=1;sp|B2RRE7|OTUD4_MOUSE OTU domain-containing protein 4 OS=Mus musculus OX=10090 GN=Otud4 PE=1 SV=1	141389872	139610000	187090128	109840120	144482530	183950064	202950096	129339888	141249904	164372488	120890112	157859872	133770080	175400160	146980056	153910160	145219984	155860016	148060016	150762544	141230064	156269888	138949984	134790016	142809988	142869856	108589912	123410056	116289960	122789946
A0A0R4J272;Q921N7	tr|A0A0R4J272|A0A0R4J272_MOUSE Transmembrane protein 70, mitochondrial OS=Mus musculus OX=10090 GN=Tmem70 PE=1 SV=1;sp|Q921N7|TMM70_MOUSE Transmembrane protein 70, mitochondrial OS=Mus musculus OX=10090 GN=Tmem70 PE=2 SV=2	3.16228e+06	3.16228e+06	56778980	57069984	3.00434e+07	32813008	39742012	47674020	62944020	45793265	30851984	3.16228e+06	41630988	53332992	3.22446e+07	3.16228e+06	3.16228e+06	52102992	3.16228e+06	1.53975e+07	3.16228e+06	36651012	57915012	3.16228e+06	2.52226e+07	3.16228e+06	3.16228e+06	76906992	3.16228e+06	2.15985e+07
A0A0R4J275;Q7TMF3	tr|A0A0R4J275|A0A0R4J275_MOUSE NADH dehydrogenase [ubiquinone] 1 alpha subcomplex subunit 12 OS=Mus musculus OX=10090 GN=Ndufa12 PE=1 SV=1;sp|Q7TMF3|NDUAC_MOUSE NADH dehydrogenase [ubiquinone] 1 alpha subcomplex subunit 12 OS=Mus musculus OX=10090 GN=Ndufa	103129952	3.16228e+06	96091944	104819944	7.6801e+07	96723032	78750032	3.16228e+06	137259904	7.89738e+07	101040088	84592976	106649976	108200024	100120766	118109984	84581000	84918032	107600096	98802278	41620980	82875024	96350992	131190032	88009257	91484008	92121032	75038016	127269936	96478248
A0A0R4J291;Q7TMV3	tr|A0A0R4J291|A0A0R4J291_MOUSE FAST kinase domain-containing protein 5, mitochondrial OS=Mus musculus OX=10090 GN=Fastkd5 PE=1 SV=1;sp|Q7TMV3|FAKD5_MOUSE FAST kinase domain-containing protein 5, mitochondrial OS=Mus musculus OX=10090 GN=Fastkd5 PE=2 SV=1	119170048	194529824	122130040	285119936	180237462	130729912	101749912	205389936	167350160	151304980	124079880	3.16228e+06	239349808	134729952	1.2533e+08	162660016	299630080	3.16228e+06	138640016	1.51023e+08	147340000	291619840	110489896	152889840	175584894	3.16228e+06	3.16228e+06	111140096	3.16228e+06	3.01567e+07
A0A0U1RNK7;E9PX48;A2A9M5;A2A9M4;Q8R1A4	tr|A0A0U1RNK7|A0A0U1RNK7_MOUSE Dedicator of cytokinesis protein 7 OS=Mus musculus OX=10090 GN=Dock7 PE=1 SV=1;tr|E9PX48|E9PX48_MOUSE Dedicator of cytokinesis protein 7 OS=Mus musculus OX=10090 GN=Dock7 PE=1 SV=2;tr|A2A9M5|A2A9M5_MOUSE Dedicator of cytokine	566620224	458249824	536060384	507420544	517087744	486859520	445589888	452519968	540299456	481317208	481150048	464139872	543550592	534129824	505742584	464539552	511780288	549569536	477589984	500869840	428749920	500230432	466380384	540940544	484075320	509869984	480380448	426470048	569540544	496565256
A0A0U1RNL7;A0A0U1RPT4;O55028;D3Z7R0;A0A0U1RQ97	tr|A0A0U1RNL7|A0A0U1RNL7_MOUSE Protein-serine/threonine kinase OS=Mus musculus OX=10090 GN=Bckdk PE=1 SV=1;tr|A0A0U1RPT4|A0A0U1RPT4_MOUSE Protein-serine/threonine kinase OS=Mus musculus OX=10090 GN=Bckdk PE=1 SV=1;sp|O55028|BCKD_MOUSE [3-methyl-2-oxobutano	279380192	369449792	406909696	312989760	342182360	550139456	273730144	517639488	243970176	396369816	508569504	466030272	595970368	256360240	456732596	330360160	435440096	195419952	404269824	341372508	299240160	577960320	213739840	378160192	367275128	313839712	507859744	353819968	623159936	449669840
A0A0U1RPG9;A0A0U1RNX4;Q3TLD5	tr|A0A0U1RPG9|A0A0U1RPG9_MOUSE Unconventional prefoldin RPB5 interactor (Fragment) OS=Mus musculus OX=10090 GN=Uri1 PE=1 SV=1;tr|A0A0U1RNX4|A0A0U1RNX4_MOUSE Unconventional prefoldin RPB5 interactor (Fragment) OS=Mus musculus OX=10090 GN=Uri1 PE=1 SV=1;sp|Q	72882976	88502040	100520024	108980008	92721262	72666032	109190088	70718976	92554040	86282284	70571984	89549976	3.16228e+06	77776968	6.02653e+07	104839968	89074968	88014040	79753040	90420504	99048016	56526996	112370056	3.16228e+06	6.77768e+07	78800024	84031992	78713984	61260012	75701503
A0A0U1RNX8;O08664;A0A0U1RNU6;D3Z3W8;D3YYL1;A0A0J9YV82;Q921K9;Q9CXE2	tr|A0A0U1RNX8|A0A0U1RNX8_MOUSE B-cell CLL/lymphoma 7 protein family member C OS=Mus musculus OX=10090 GN=Bcl7c PE=1 SV=1;sp|O08664|BCL7C_MOUSE B-cell CLL/lymphoma 7 protein family member C OS=Mus musculus OX=10090 GN=Bcl7c PE=1 SV=1;tr|A0A0U1RNU6|A0A0U1RNU	3.16228e+06	3.16228e+06	111189896	128630088	6.15361e+07	3.16228e+06	3.16228e+06	92571008	137900080	5.91989e+07	3.16228e+06	3.16228e+06	100559984	130770112	5.94137e+07	3.16228e+06	127850048	127229984	123459928	9.54256e+07	3.16228e+06	93187976	3.16228e+06	100580080	5.00232e+07	3.16228e+06	95706992	3.16228e+06	123179928	5.63029e+07
A0A0U1RP13;Q8VDP6;A0A0U1RNI6;A0A0U1RPV3;A0A0U1RQ57	tr|A0A0U1RP13|A0A0U1RP13_MOUSE CDP-diacylglycerol--inositol 3-phosphatidyltransferase OS=Mus musculus OX=10090 GN=Cdipt PE=1 SV=1;sp|Q8VDP6|CDIPT_MOUSE CDP-diacylglycerol--inositol 3-phosphatidyltransferase OS=Mus musculus OX=10090 GN=Cdipt PE=1 SV=1;tr|A0	472139520	359889792	537599936	591550400	490294912	363990048	406480128	403450400	571789888	436427616	570480576	403640032	491910336	576730560	510690376	625180224	324769856	491710528	565120448	501695264	440750368	341189920	692539520	474080192	487140000	366580128	348709888	525670496	480010304	430242704
A0A0U1RPD8;Q8K284;A0A0U1RP70	tr|A0A0U1RPD8|A0A0U1RPD8_MOUSE General transcription factor 3C polypeptide 1 OS=Mus musculus OX=10090 GN=Gtf3c1 PE=1 SV=1;sp|Q8K284|TF3C1_MOUSE General transcription factor 3C polypeptide 1 OS=Mus musculus OX=10090 GN=Gtf3c1 PE=1 SV=2;tr|A0A0U1RP70|A0A0U1R	46847996	3.16228e+06	50006020	39108988	3.47813e+07	55683996	30250990	56440980	42795980	4.6293e+07	3.16228e+06	41498004	43171976	49496972	3.43323e+07	45542988	3.16228e+06	60527984	3.16228e+06	2.80989e+07	48509020	46061004	70933992	3.16228e+06	4.21666e+07	34400996	56525012	3.16228e+06	3.16228e+06	2.43126e+07
A0A0U1RQ27;Q9D1I5	tr|A0A0U1RQ27|A0A0U1RQ27_MOUSE Methylmalonyl-CoA epimerase, mitochondrial OS=Mus musculus OX=10090 GN=Mcee PE=1 SV=1;sp|Q9D1I5|MCEE_MOUSE Methylmalonyl-CoA epimerase, mitochondrial OS=Mus musculus OX=10090 GN=Mcee PE=1 SV=1	3.16228e+06	54034992	77218024	76721024	5.27841e+07	100039976	86411984	112729904	125800072	106245484	3.16228e+06	84526040	3.16228e+06	71531984	4.05956e+07	75794008	86477000	108670064	3.16228e+06	6.85258e+07	44442016	75414976	115500008	72103032	76865008	52226996	102559936	84344984	77039000	79042729
A0A0U1RQ85;A0A0U1RP47;P22682;A0A0X1KG61	tr|A0A0U1RQ85|A0A0U1RQ85_MOUSE E3 ubiquitin-protein ligase CBL OS=Mus musculus OX=10090 GN=Cbl PE=1 SV=1;tr|A0A0U1RP47|A0A0U1RP47_MOUSE E3 ubiquitin-protein ligase CBL OS=Mus musculus OX=10090 GN=Cbl PE=1 SV=1;sp|P22682|CBL_MOUSE E3 ubiquitin-protein ligas	242679792	212520192	262410128	190059952	226917516	170560048	168230032	220229984	237779776	199199960	170160144	156930144	252889744	261790272	210442576	174910160	197009856	201320208	259750000	208247556	219770064	198369920	268700128	250569744	234352464	225030080	163890160	244500048	195139936	207140056
A0A0X1KG60;Q3U319;A0A0U1RPJ4	tr|A0A0X1KG60|A0A0X1KG60_MOUSE E3 ubiquitin protein ligase OS=Mus musculus OX=10090 GN=Rnf40 PE=1 SV=1;sp|Q3U319|BRE1B_MOUSE E3 ubiquitin-protein ligase BRE1B OS=Mus musculus OX=10090 GN=Rnf40 PE=1 SV=2;tr|A0A0U1RPJ4|A0A0U1RPJ4_MOUSE E3 ubiquitin protein l	173710176	155309952	215050048	204480000	187137544	226140192	210630208	181080080	219369872	209305088	186549840	220439968	237740096	172220160	204237516	165630032	207579952	260770144	3.16228e+06	1.59286e+08	89178008	190120064	219329888	201150080	174944510	225559936	182680032	217240016	177959984	200859992
A0A0X1KG67;Q3TAS6;D3Z665	tr|A0A0X1KG67|A0A0X1KG67_MOUSE ER membrane protein complex subunit 10 OS=Mus musculus OX=10090 GN=Emc10 PE=1 SV=1;sp|Q3TAS6|EMC10_MOUSE ER membrane protein complex subunit 10 OS=Mus musculus OX=10090 GN=Emc10 PE=2 SV=2;tr|D3Z665|D3Z665_MOUSE ER membrane pr	61655028	82392984	3.16228e+06	3.16228e+06	3.75931e+07	87346032	81370976	126840000	72075968	91908244	3.16228e+06	3.16228e+06	3.16228e+06	78800976	2.2072e+07	3.16228e+06	3.16228e+06	3.16228e+06	79527960	2.22537e+07	62615024	106449928	3.16228e+06	3.16228e+06	4.38474e+07	3.16228e+06	3.16228e+06	3.16228e+06	3.16228e+06	3.16228e+06
A0A140LHA2;Q9WVA3	tr|A0A140LHA2|A0A140LHA2_MOUSE Mitotic checkpoint protein BUB3 OS=Mus musculus OX=10090 GN=Bub3 PE=1 SV=1;sp|Q9WVA3|BUB3_MOUSE Mitotic checkpoint protein BUB3 OS=Mus musculus OX=10090 GN=Bub3 PE=1 SV=2	1332400384	1176698880	1772700160	1631798400	1478399456	1307701120	1467101056	1255401216	1616398848	1411650560	1350700160	1207699200	1142099584	1622700800	1330799936	1353098880	1262600320	1565800704	1322199168	1375924768	1168300288	1196498944	1520798592	1159999744	1261399392	1437099776	1282299008	1428199808	1439999616	1396899552
A0A140LHL5;Q8VDQ8	tr|A0A140LHL5|A0A140LHL5_MOUSE NAD-dependent protein deacetylase OS=Mus musculus OX=10090 GN=Sirt2 PE=1 SV=1;sp|Q8VDQ8|SIR2_MOUSE NAD-dependent protein deacetylase sirtuin-2 OS=Mus musculus OX=10090 GN=Sirt2 PE=1 SV=2	64266032	204300016	73666008	72124968	103589256	89609968	79439992	75632984	3.16228e+06	6.19613e+07	124850080	114470080	66872016	3.16228e+06	7.73386e+07	3.16228e+06	98784000	72091000	3.16228e+06	4.42999e+07	89867032	3.16228e+06	3.16228e+06	3.16228e+06	2.48385e+07	66695008	102589896	139130128	3.16228e+06	7.78943e+07
A0A140LHT6;E9QPQ8;Q8JZS9	tr|A0A140LHT6|A0A140LHT6_MOUSE 39S ribosomal protein L48, mitochondrial OS=Mus musculus OX=10090 GN=Mrpl48 PE=1 SV=1;tr|E9QPQ8|E9QPQ8_MOUSE 39S ribosomal protein L48, mitochondrial OS=Mus musculus OX=10090 GN=Mrpl48 PE=1 SV=1;sp|Q8JZS9|RM48_MOUSE 39S ribos	176220160	156050080	193979984	141649984	166975052	159579872	121440072	93082032	176819824	137730450	173310112	142390032	124209912	130269976	142545008	122379984	81294000	121809976	158550160	121008530	236070192	92877960	192710096	128099880	162439532	150080048	66874000	173259872	83022016	118308984
A0A140LHU9;A0A140LI54;Q3TRM4	tr|A0A140LHU9|A0A140LHU9_MOUSE Patatin-like phospholipase domain-containing protein 6 OS=Mus musculus OX=10090 GN=Pnpla6 PE=1 SV=1;tr|A0A140LI54|A0A140LI54_MOUSE Patatin-like phospholipase domain-containing protein 6 OS=Mus musculus OX=10090 GN=Pnpla6 PE=1	150449936	134130112	207040048	150640016	160565028	133019904	80780968	143960128	191369936	137282734	130669928	201349824	124200096	130389888	146652434	143009840	141460048	171340112	101929936	139434984	111070080	148460144	201049840	119970080	145137536	73519032	116249872	111650120	101280000	100674756
A0A140LIF0;Q3TYT1;P97478	tr|A0A140LIF0|A0A140LIF0_MOUSE 5-demethoxyubiquinone hydroxylase, mitochondrial OS=Mus musculus OX=10090 GN=Coq7 PE=1 SV=1;tr|Q3TYT1|Q3TYT1_MOUSE 5-demethoxyubiquinone hydroxylase, mitochondrial OS=Mus musculus OX=10090 GN=Coq7 PE=1 SV=1;sp|P97478|COQ7_MOU	3.16228e+06	22792998	66752004	56501000	3.73021e+07	51026984	39661020	52331980	63070968	51522738	3.16228e+06	67212976	50934012	77601000	4.97276e+07	3.16228e+06	57544972	3.16228e+06	51337016	2.88016e+07	52478012	56761028	3.16228e+06	3.16228e+06	2.88909e+07	3.16228e+06	56322988	3.16228e+06	86393008	3.72601e+07
A0A140T8I9;E9Q3L2	tr|A0A140T8I9|A0A140T8I9_MOUSE Phosphatidylinositol 4-kinase alpha OS=Mus musculus OX=10090 GN=Pi4ka PE=1 SV=1;sp|E9Q3L2|PI4KA_MOUSE Phosphatidylinositol 4-kinase alpha OS=Mus musculus OX=10090 GN=Pi4ka PE=1 SV=2	3.16228e+06	3.16228e+06	35160984	3.16228e+06	1.1162e+07	3.16228e+06	3.16228e+06	36609988	3.16228e+06	1.15242e+07	3.16228e+06	61137988	39569984	44770988	3.71603e+07	3.16228e+06	36242004	3.16228e+06	3.16228e+06	1.14322e+07	38350012	3.16228e+06	44207008	74224992	3.99861e+07	3.16228e+06	27377012	3.16228e+06	72267968	2.64924e+07
A0A140T8T4;P51410;D3Z629;A0A0G2JES3;D3YZT0	tr|A0A140T8T4|A0A140T8T4_MOUSE 60S ribosomal protein L9 OS=Mus musculus OX=10090 GN=Rpl9-ps6 PE=3 SV=1;sp|P51410|RL9_MOUSE 60S ribosomal protein L9 OS=Mus musculus OX=10090 GN=Rpl9 PE=2 SV=2;tr|D3Z629|D3Z629_MOUSE 60S ribosomal protein L9 OS=Mus musculus O	5154095616	5436604416	3699498752	5082702848	4843225408	3967896576	4211902720	4711400960	4182501632	4268425472	3979300864	4176902912	4450803712	5232198144	4459801408	3999801088	4789700096	3611398144	4188604416	4147375936	3912101376	4487901696	3881203200	4284704000	4141477568	5560005632	4693196288	3644499456	4948898816	4711650048
A0A171KXD3;Q9JIF0;A0A140LJF4;A0A140LHF7;A0A140LJ70	tr|A0A171KXD3|A0A171KXD3_MOUSE Protein arginine N-methyltransferase 1 OS=Mus musculus OX=10090 GN=Prmt1 PE=1 SV=1;sp|Q9JIF0|ANM1_MOUSE Protein arginine N-methyltransferase 1 OS=Mus musculus OX=10090 GN=Prmt1 PE=1 SV=1;tr|A0A140LJF4|A0A140LJF4_MOUSE Protein	1432200960	1802600320	1364401024	2050798720	1662500256	1952397952	1650099840	1594600832	1534400896	1682874880	1952899712	1804101120	1542800128	1973800960	1818400480	1876698880	1705799040	1291599488	1544498432	1604648960	1327499776	1624301568	1338799872	1470000128	1440150336	1564199296	1790201984	1262800000	1813299712	1607625248
A0A1B0GQU8;P35980;A0A1B0GSF7;A0A1B0GSS8;A0A1B0GSA8	tr|A0A1B0GQU8|A0A1B0GQU8_MOUSE 60S ribosomal protein L18 OS=Mus musculus OX=10090 GN=Rpl18 PE=1 SV=1;sp|P35980|RL18_MOUSE 60S ribosomal protein L18 OS=Mus musculus OX=10090 GN=Rpl18 PE=1 SV=3;tr|A0A1B0GSF7|A0A1B0GSF7_MOUSE 60S ribosomal protein L18 OS=Mus	7544197632	6177198080	7864202240	6531500032	7029274496	6755204096	6451304960	7371803136	7936701952	7128753536	5856204800	5867300352	9259998208	7120905728	7026102272	6190002688	6835303424	5708803072	7295294464	6507350912	5271605248	7213494784	5589999104	8460607488	6633926656	8056404992	7645899264	6555798528	8056900096	7578750720
A0A1B0GR08;Q921G8	tr|A0A1B0GR08|A0A1B0GR08_MOUSE Gamma-tubulin complex component (Fragment) OS=Mus musculus OX=10090 GN=Tubgcp2 PE=1 SV=1;sp|Q921G8|GCP2_MOUSE Gamma-tubulin complex component 2 OS=Mus musculus OX=10090 GN=Tubgcp2 PE=1 SV=2	228740240	191219968	149970000	145409856	178835016	101740080	114910056	133999984	181929824	133144986	140039856	148220080	179410192	163870000	157885032	169309968	117720032	178029936	222850144	171977520	195659984	232019904	172290144	217290096	204315032	77709024	170930128	176130032	112779920	134387276
A0A1B0GR11;Q93092	tr|A0A1B0GR11|A0A1B0GR11_MOUSE Transaldolase OS=Mus musculus OX=10090 GN=Taldo1 PE=1 SV=1;sp|Q93092|TALDO_MOUSE Transaldolase OS=Mus musculus OX=10090 GN=Taldo1 PE=1 SV=2	4722401280	3704400640	4745895424	5330003456	4625675200	3714803200	4536103424	3846104064	4766794752	4215951360	4288101888	3556099328	4539601408	5279401984	4415801152	4375199744	4309596672	3838501888	4792604160	4328975616	4524404736	4690599936	4323397632	4857702912	4599026304	5777699840	5229096960	5157299712	6630606336	5698675712
Q5PR72;A0A1B0GRJ9;F7D3W5;Q922S4	tr|Q5PR72|Q5PR72_MOUSE Phosphodiesterase OS=Mus musculus OX=10090 GN=Pde2a PE=1 SV=1;tr|A0A1B0GRJ9|A0A1B0GRJ9_MOUSE Phosphodiesterase OS=Mus musculus OX=10090 GN=Pde2a PE=1 SV=1;tr|F7D3W5|F7D3W5_MOUSE Phosphodiesterase OS=Mus musculus OX=10090 GN=Gm45837 P	571660608	565900288	486079712	434099680	514435072	613220608	520620512	333679648	468860224	484095248	606569792	552130304	412790144	375960224	486862616	612950016	370930080	383489600	418789632	446539832	488519456	406739936	534999648	333689920	440987240	350859776	381349888	380820160	326260224	359822512
A0A1B0GRP7;Q9Z2Y8;Q6P8V7;A0A1B0GRR5;Q80ZV3;A0A1B0GSP5	tr|A0A1B0GRP7|A0A1B0GRP7_MOUSE Pyridoxal phosphate homeostasis protein (Fragment) OS=Mus musculus OX=10090 GN=Plpbp PE=1 SV=1;sp|Q9Z2Y8|PLPHP_MOUSE Pyridoxal phosphate homeostasis protein OS=Mus musculus OX=10090 GN=Plpbp PE=1 SV=1;tr|Q6P8V7|Q6P8V7_MOUSE P	470889792	524229568	485640160	533139648	503474792	467070144	476859584	505380000	507089728	489099864	416260064	430620032	645799488	555970048	512162408	417220032	451110112	549049664	561049920	494607432	475570176	484469568	447330080	517299744	481167392	467679776	439249856	507270144	522429952	484157432
A0A1B0GRU8;Q9R1C7	tr|A0A1B0GRU8|A0A1B0GRU8_MOUSE Pre-mRNA-processing factor 40 homolog A OS=Mus musculus OX=10090 GN=Prpf40a PE=1 SV=1;sp|Q9R1C7|PR40A_MOUSE Pre-mRNA-processing factor 40 homolog A OS=Mus musculus OX=10090 GN=Prpf40a PE=1 SV=1	613809344	496389632	572879552	706649536	597432016	538229504	526050432	484089920	629410496	544445088	506159648	515080320	590829888	642520640	563647624	558299456	460959648	547409984	489539648	514052184	536670496	502730176	594940032	558250368	548147768	551150336	468309728	570719872	523890112	528517512
A0A1B0GRX7;Q99KH2;P63034;A0A1B0GRM7;A0A1B0GRB2;A0A1B0GRB8;Q3TZ02;A2A517;Q9QX11	tr|A0A1B0GRX7|A0A1B0GRX7_MOUSE Cytohesin-2 OS=Mus musculus OX=10090 GN=Cyth2 PE=1 SV=1;tr|Q99KH2|Q99KH2_MOUSE Cytohesin-2 OS=Mus musculus OX=10090 GN=Cyth2 PE=1 SV=1;sp|P63034|CYH2_MOUSE Cytohesin-2 OS=Mus musculus OX=10090 GN=Cyth2 PE=1 SV=2;tr|A0A1B0GRM7	97576032	85539008	101379904	98557032	95762994	79359008	75411008	99706944	83177032	84413498	115969920	87652016	83809016	83253960	92671228	175520000	64642020	87984952	3.16228e+06	8.28273e+07	77661000	64076996	136770080	88542960	91762759	3.16228e+06	66417980	97169024	59990024	5.66848e+07
A0A1B0GS13;A0A1B0GT81;A0A1B0GTA4;Q07813;A0A1B0GSH8	tr|A0A1B0GS13|A0A1B0GS13_MOUSE Apoptosis regulator BAX (Fragment) OS=Mus musculus OX=10090 GN=Bax PE=1 SV=1;tr|A0A1B0GT81|A0A1B0GT81_MOUSE Apoptosis regulator BAX OS=Mus musculus OX=10090 GN=Bax PE=1 SV=1;tr|A0A1B0GTA4|A0A1B0GTA4_MOUSE Apoptosis regulator	195960112	345490368	312899744	240130000	273620056	365170112	537749888	449859744	149380032	375539944	260459952	501889664	425060160	110230104	324409970	380089984	651149376	242710160	149320016	355817384	229999936	562120320	193579984	190880144	294145096	581379392	480510208	224360016	195229936	370369888
A0A1B0GSM3;A0A1B0GS63;Q8K221	tr|A0A1B0GSM3|A0A1B0GSM3_MOUSE Arfaptin-2 OS=Mus musculus OX=10090 GN=Arfip2 PE=1 SV=1;tr|A0A1B0GS63|A0A1B0GS63_MOUSE Arfaptin-2 OS=Mus musculus OX=10090 GN=Arfip2 PE=1 SV=1;sp|Q8K221|ARFP2_MOUSE Arfaptin-2 OS=Mus musculus OX=10090 GN=Arfip2 PE=1 SV=2	22887012	3.16228e+06	3.16228e+06	37673996	1.67214e+07	3.16228e+06	29692008	3.16228e+06	14867008	1.27209e+07	24195000	67055016	3.16228e+06	52674976	3.67718e+07	22804012	3.16228e+06	41659016	3.16228e+06	1.76969e+07	3.16228e+06	3.16228e+06	58035000	3.16228e+06	1.68805e+07	3.16228e+06	38648992	35406012	80816008	3.95083e+07
A0A1B0GSB4;A0A1B0GSR3;Q8BZX4	tr|A0A1B0GSB4|A0A1B0GSB4_MOUSE Splicing regulatory glutamine/lysine-rich protein 1 OS=Mus musculus OX=10090 GN=Srek1 PE=1 SV=1;tr|A0A1B0GSR3|A0A1B0GSR3_MOUSE Splicing regulatory glutamine/lysine-rich protein 1 (Fragment) OS=Mus musculus OX=10090 GN=Srek1 P	86583024	94453032	86143992	3.16228e+06	6.75856e+07	91676968	88681016	68611992	92362984	85333240	59494984	76244968	3.16228e+06	74114968	5.32543e+07	86752976	82205032	102060064	3.16228e+06	6.85451e+07	57463020	70904016	108520072	3.16228e+06	6.00123e+07	87995000	3.16228e+06	106760104	60898012	6.47038e+07
A0A1B0GSG5;Q91VI7;A0A1B0GRG4	tr|A0A1B0GSG5|A0A1B0GSG5_MOUSE Ribonuclease inhibitor OS=Mus musculus OX=10090 GN=Rnh1 PE=1 SV=1;sp|Q91VI7|RINI_MOUSE Ribonuclease inhibitor OS=Mus musculus OX=10090 GN=Rnh1 PE=1 SV=1;tr|A0A1B0GRG4|A0A1B0GRG4_MOUSE Ribonuclease inhibitor (Fragment) OS=Mus	3260002560	2589998848	2211701760	2166602240	2557076352	2410100992	2211400704	2452302592	2114198272	2297000640	2845301248	2507100928	1997499008	2023897856	2343449760	2825098496	2454899456	1919199616	1780401024	2244899648	2870397184	2423102464	1940000000	2134598144	2342024448	2478200320	2267901440	2029799552	2084601856	2215125792
A0A1B0GSJ1;Q8BGV4	tr|A0A1B0GSJ1|A0A1B0GSJ1_MOUSE TELO2-interacting protein 2 OS=Mus musculus OX=10090 GN=Tti2 PE=1 SV=1;sp|Q8BGV4|TTI2_MOUSE TELO2-interacting protein 2 OS=Mus musculus OX=10090 GN=Tti2 PE=2 SV=1	3.16228e+06	3.16228e+06	3.16228e+06	57422972	1.67275e+07	57874012	3.16228e+06	50343000	31266002	3.56613e+07	3.16228e+06	3.16228e+06	51286988	3.16228e+06	1.51935e+07	3.16228e+06	3.16228e+06	3.16228e+06	3.16228e+06	3.16228e+06	3.16228e+06	3.16228e+06	43931016	3.16228e+06	1.33545e+07	3.16228e+06	3.16228e+06	618699904	3.16228e+06	1.57047e+08
D3Z0B9;A0A1B0GSU0;Q571I9	tr|D3Z0B9|D3Z0B9_MOUSE Aldehyde dehydrogenase family 16 member A1 OS=Mus musculus OX=10090 GN=Aldh16a1 PE=1 SV=3;tr|A0A1B0GSU0|A0A1B0GSU0_MOUSE Aldehyde dehydrogenase family 16 member A1 OS=Mus musculus OX=10090 GN=Aldh16a1 PE=1 SV=1;sp|Q571I9|A16A1_MOUSE	145309952	142949872	147129840	179989872	153844884	158510128	168709840	133689912	138559984	149867466	177099984	136960016	164469888	179059904	164397448	174990064	151789920	158550160	171480144	164202572	158380000	159489840	130570112	164870176	153327532	183139936	156439840	166689984	166940176	168302484
A0A1B0GSX7;Q6PFD9	tr|A0A1B0GSX7|A0A1B0GSX7_MOUSE Nuclear pore complex protein Nup96 OS=Mus musculus OX=10090 GN=Nup98 PE=1 SV=1;sp|Q6PFD9|NUP98_MOUSE Nuclear pore complex protein Nup98-Nup96 OS=Mus musculus OX=10090 GN=Nup98 PE=1 SV=2	1226199296	1189799552	1359699328	1065799808	1210374496	1185199616	1329200384	1386400256	1308100352	1302225152	1207298816	1190000768	1278699776	1320800512	1249199968	1448899968	1358899328	1481501056	1269500672	1389700256	1172801024	1356499328	1354600192	1226899584	1277700032	1187101056	1146899840	1281100032	1186301056	1200350496
A0A1B0GSZ9;O35972;A0A1B0GQZ1	tr|A0A1B0GSZ9|A0A1B0GSZ9_MOUSE 39S ribosomal protein L23, mitochondrial OS=Mus musculus OX=10090 GN=Mrpl23 PE=1 SV=1;sp|O35972|RM23_MOUSE 39S ribosomal protein L23, mitochondrial OS=Mus musculus OX=10090 GN=Mrpl23 PE=1 SV=1;tr|A0A1B0GQZ1|A0A1B0GQZ1_MOUSE 3	132510000	141029856	92783984	102090096	117103484	152489840	96572032	98504024	119239936	116701458	143270112	90591016	107849904	101499968	110802750	132780016	99297048	94835024	65307972	98055015	142140112	81364008	82040024	117989960	105883526	122310128	86325976	79338008	54638020	85653033
A0A1B0GT05;O35153;A0A1B0GR53;A0A1B0GSF3;A0A1B0GQV3;A0A1B0GS34;A0A1B0GR52	tr|A0A1B0GT05|A0A1B0GT05_MOUSE Predicted gene 45785 OS=Mus musculus OX=10090 GN=Gm45785 PE=4 SV=1;sp|O35153|BET1L_MOUSE BET1-like protein OS=Mus musculus OX=10090 GN=Bet1l PE=3 SV=1;tr|A0A1B0GR53|A0A1B0GR53_MOUSE BET1-like protein (Fragment) OS=Mus musculu	56521972	60518016	64694988	36805016	54634998	3.16228e+06	65015000	59981000	54438976	4.56493e+07	70675040	54265020	125869984	3.16228e+06	6.34931e+07	49087984	78872992	59439028	65182968	63145743	96968976	65695032	61597988	55368988	69907746	105380072	73823008	72302968	3.16228e+06	6.36671e+07
A0A1B0GT92;Q9Z1E4	tr|A0A1B0GT92|A0A1B0GT92_MOUSE Glycogen [starch] synthase OS=Mus musculus OX=10090 GN=Gys1 PE=1 SV=1;sp|Q9Z1E4|GYS1_MOUSE Glycogen [starch] synthase, muscle OS=Mus musculus OX=10090 GN=Gys1 PE=1 SV=2	254490240	213489824	233250016	317229984	254615016	317299648	236029760	185749872	326549792	266407268	258339840	226199792	200430064	410499584	273867320	231920064	188260128	255919840	314929792	247757456	216380176	196459904	257839968	279339712	237504940	224070016	172980080	223929840	305499904	231619960
A0A1B0GX25;Q9Z2V5	tr|A0A1B0GX25|A0A1B0GX25_MOUSE Histone deacetylase 6 (Fragment) OS=Mus musculus OX=10090 GN=Hdac6 PE=1 SV=1;sp|Q9Z2V5|HDAC6_MOUSE Histone deacetylase 6 OS=Mus musculus OX=10090 GN=Hdac6 PE=1 SV=3	84662016	93722984	100860088	3.16228e+06	7.06018e+07	93147976	83808000	3.16228e+06	87790992	6.69773e+07	3.16228e+06	118919872	101229968	94222984	7.93838e+07	95635040	96381040	105069984	86128960	95803756	150649952	85025968	108160120	86728024	107641016	85278032	71276016	98673976	3.16228e+06	6.45976e+07
A0A1C7CYV0;B1AX58;Q99K51	tr|A0A1C7CYV0|A0A1C7CYV0_MOUSE Plastin-3 (Fragment) OS=Mus musculus OX=10090 GN=Pls3 PE=1 SV=1;tr|B1AX58|B1AX58_MOUSE Plastin-3 OS=Mus musculus OX=10090 GN=Pls3 PE=1 SV=1;sp|Q99K51|PLST_MOUSE Plastin-3 OS=Mus musculus OX=10090 GN=Pls3 PE=1 SV=3	2488900608	2457202432	1725400192	1304199552	1993925696	2715300352	3005202944	1959897984	1681299456	2340425184	2235598592	2738900736	1767899264	1746798464	2122299264	2531097344	2548599040	1501901568	1386400256	1991999552	1980000000	1986100864	1883601920	1263199360	1778225536	1685298944	1748299008	1332801280	1606300416	1593174912
A0A1D5RL92;Q8CGZ0;G5E8I8	tr|A0A1D5RL92|A0A1D5RL92_MOUSE Calcium homeostasis endoplasmic reticulum protein OS=Mus musculus OX=10090 GN=Cherp PE=1 SV=1;sp|Q8CGZ0|CHERP_MOUSE Calcium homeostasis endoplasmic reticulum protein OS=Mus musculus OX=10090 GN=Cherp PE=1 SV=1;tr|G5E8I8|G5E8I	465649728	411159968	475480384	439169824	447864976	533200512	532429472	446050016	497739840	502354960	407219872	510430112	342239680	483170208	435764968	469149632	499430304	513739488	509829696	498037280	400400160	408759936	425759840	452350080	421817504	409520000	434319936	454730368	426040416	431152680
E9QKV6;A0A1D5RLD1;E9PWZ6;E9PZW8;Q9QY06	tr|E9QKV6|E9QKV6_MOUSE Unconventional myosin-IXb OS=Mus musculus OX=10090 GN=Myo9b PE=1 SV=1;tr|A0A1D5RLD1|A0A1D5RLD1_MOUSE Unconventional myosin-IXb OS=Mus musculus OX=10090 GN=Myo9b PE=1 SV=1;tr|E9PWZ6|E9PWZ6_MOUSE Unconventional myosin-IXb OS=Mus muscul	78049000	139219968	135869952	113079984	116554726	101499968	83543040	129819920	89788032	101162740	95238008	124929880	143580016	59643976	105847970	95573000	93406984	91722984	109040096	97435766	124110128	123690048	168970112	108129960	131225062	113769912	150949968	136139936	113640072	128624972
A0A1D5RLG0;Q8BTX9	tr|A0A1D5RLG0|A0A1D5RLG0_MOUSE Inactive hydroxysteroid dehydrogenase-like protein 1 OS=Mus musculus OX=10090 GN=Hsdl1 PE=1 SV=1;sp|Q8BTX9|HSDL1_MOUSE Inactive hydroxysteroid dehydrogenase-like protein 1 OS=Mus musculus OX=10090 GN=Hsdl1 PE=1 SV=1	175690048	93265976	112490040	105809968	121814008	128619920	117330080	94794008	104980040	111431012	110969880	104590016	133579864	113330064	115617456	128730120	89388968	107219888	121929872	111817212	132800136	133019904	3.16228e+06	117220120	9.65506e+07	108900112	111259992	93265976	103869968	104324012
A0A1D5RLL3;Q8BG67	tr|A0A1D5RLL3|A0A1D5RLL3_MOUSE Protein EFR3 homolog A OS=Mus musculus OX=10090 GN=Efr3a PE=1 SV=1;sp|Q8BG67|EFR3A_MOUSE Protein EFR3 homolog A OS=Mus musculus OX=10090 GN=Efr3a PE=1 SV=1	174020192	88226024	119189936	153959856	133849002	107380112	85231976	77378000	132439888	100607494	123069880	97553000	112699960	102810000	109033210	130419952	134700080	132289912	131920040	132332496	127900032	127830120	128110008	95747040	119896800	81741968	116860048	128099880	180150016	126712978
E9PZA7;E9QLK7;E9PWT1;A0A1D5RLL4;F7CGG2;Q80YV3	tr|E9PZA7|E9PZA7_MOUSE Transformation/transcription domain-associated protein OS=Mus musculus OX=10090 GN=Trrap PE=1 SV=1;tr|E9QLK7|E9QLK7_MOUSE Transformation/transcription domain-associated protein OS=Mus musculus OX=10090 GN=Trrap PE=1 SV=1;tr|E9PWT1|E9	152170048	163209952	159829936	133479880	152172454	187219984	168149888	165040064	177649968	174514976	144589952	139090112	164239984	127159872	143769980	179880032	173799840	153759840	113889888	155332400	160490064	114380128	160540112	126510088	140480098	178940016	113240008	250170048	111690088	163510040
Z4YNA3;A0A1D5RLR7;Q9D2X5;A0A1D5RLW7	tr|Z4YNA3|Z4YNA3_MOUSE Cohesin loading complex subunit SCC4 homolog OS=Mus musculus OX=10090 GN=Mau2 PE=1 SV=1;tr|A0A1D5RLR7|A0A1D5RLR7_MOUSE Cohesin loading complex subunit SCC4 homolog OS=Mus musculus OX=10090 GN=Mau2 PE=1 SV=1;sp|Q9D2X5|SCC4_MOUSE MAU2	42951980	39616020	3.16228e+06	36228000	3.04896e+07	106320040	37117004	3.16228e+06	57577012	5.10441e+07	3.16228e+06	38703008	3.16228e+06	45876984	2.27261e+07	3.16228e+06	38919012	3.16228e+06	3.16228e+06	1.21015e+07	3.16228e+06	49592008	3.16228e+06	45469988	2.53466e+07	31884010	3.16228e+06	54671024	3.16228e+06	2.32199e+07
A0A1D5RLX7;A0A1D5RLW0;A0A1D5RLU2;Q91WE2;A0A1D5RLF2;A0A1D5RLI3;A0A1D5RLY1;A0A1D5RM30;A0A1D5RLD7;A0A1D5RLT4;A0A1D5RLJ3	tr|A0A1D5RLX7|A0A1D5RLX7_MOUSE PSME3-interacting protein (Fragment) OS=Mus musculus OX=10090 GN=Psme3ip1 PE=1 SV=1;tr|A0A1D5RLW0|A0A1D5RLW0_MOUSE PSME3-interacting protein (Fragment) OS=Mus musculus OX=10090 GN=Psme3ip1 PE=1 SV=1;tr|A0A1D5RLU2|A0A1D5RLU2_M	187400144	129870104	249689824	160299872	181814986	157900096	154949888	148399840	192710096	163489980	195510080	168549872	162199904	212770016	184757468	195920096	158120080	212419888	198679872	191284984	171380000	131390120	241410016	251500256	198920098	150969856	122230120	261100176	219649936	188487522
A0A1D5RM92;Q9DBH0	tr|A0A1D5RM92|A0A1D5RM92_MOUSE E3 ubiquitin-protein ligase OS=Mus musculus OX=10090 GN=Wwp2 PE=1 SV=1;sp|Q9DBH0|WWP2_MOUSE NEDD4-like E3 ubiquitin-protein ligase WWP2 OS=Mus musculus OX=10090 GN=Wwp2 PE=1 SV=1	3.16228e+06	49017000	3.16228e+06	34449000	2.24476e+07	3.16228e+06	78845976	3.16228e+06	65542008	3.76781e+07	3.16228e+06	3.16228e+06	3.16228e+06	3.16228e+06	3.16228e+06	3.16228e+06	3.16228e+06	3.16228e+06	3.16228e+06	3.16228e+06	3.16228e+06	3.16228e+06	3.16228e+06	68867016	1.95885e+07	35752004	48848996	65520996	92212008	60583501
A0A1L1SQA8;P62852	tr|A0A1L1SQA8|A0A1L1SQA8_MOUSE 40S ribosomal protein S25 OS=Mus musculus OX=10090 GN=Rps25 PE=1 SV=1;sp|P62852|RS25_MOUSE 40S ribosomal protein S25 OS=Mus musculus OX=10090 GN=Rps25 PE=1 SV=1	10400006144	8187400192	7919205888	7297601536	8451053440	8165208576	9665105920	8505799680	8059802112	8598979072	9759992832	8055396352	8849999872	8533507072	8799724032	10599997440	8908200960	7826800128	7708105216	8760775936	8430007808	7849502720	8009395712	7498398720	7946826240	10699997184	8040004096	7930308608	7413898240	8521052032
A0A1L1SRX2;O08739	tr|A0A1L1SRX2|A0A1L1SRX2_MOUSE AMP deaminase OS=Mus musculus OX=10090 GN=Ampd3 PE=1 SV=1;sp|O08739|AMPD3_MOUSE AMP deaminase 3 OS=Mus musculus OX=10090 GN=Ampd3 PE=1 SV=2	2496098048	2285600000	2915097088	3000000768	2674198976	2320499712	2300100352	2674198528	3299997952	2648699136	2450402304	2282600448	2888201984	3276401152	2724401472	2385501440	2214797568	2443900160	3299599360	2585949632	2295100416	2209997824	3117098752	3369999616	2748049152	2660001792	2693097472	3479602688	3631198720	3115975168
A0A1L1SS10;Q9Z2X8	tr|A0A1L1SS10|A0A1L1SS10_MOUSE Kelch-like ECH-associated protein 1 OS=Mus musculus OX=10090 GN=Keap1 PE=1 SV=1;sp|Q9Z2X8|KEAP1_MOUSE Kelch-like ECH-associated protein 1 OS=Mus musculus OX=10090 GN=Keap1 PE=1 SV=1	59449992	73416992	82428992	73263992	72139992	92583008	63422968	88602968	64842976	77362980	70881984	78010024	70794016	80658040	75086016	84821952	77939992	76845968	59475976	74770972	80753032	67406016	74114968	61546000	70955004	57095992	52987980	54752000	50520024	53838999
A0A1L1SS44;Q60709;Q06335	tr|A0A1L1SS44|A0A1L1SS44_MOUSE Amyloid-like protein 2 (Fragment) OS=Mus musculus OX=10090 GN=Aplp2 PE=1 SV=1;tr|Q60709|Q60709_MOUSE Amyloid-like protein 2 OS=Mus musculus OX=10090 GN=Aplp2 PE=1 SV=1;sp|Q06335|APLP2_MOUSE Amyloid-like protein 2 OS=Mus muscu	3.16228e+06	3.16228e+06	38475992	3.16228e+06	1.19907e+07	38311000	41793020	41747020	3.16228e+06	3.12533e+07	45960020	46408024	41792012	3.16228e+06	3.43306e+07	56339996	43634992	3.16228e+06	3.16228e+06	2.65749e+07	3.16228e+06	38559980	32485008	3.16228e+06	1.93424e+07	35399016	3.16228e+06	34366984	3.16228e+06	1.90226e+07
Q3UDS7;A0A1L1SSF2;Q8VDL4	tr|Q3UDS7|Q3UDS7_MOUSE ADP-dependent glucokinase OS=Mus musculus OX=10090 GN=Adpgk PE=1 SV=1;tr|A0A1L1SSF2|A0A1L1SSF2_MOUSE ADP-dependent glucokinase OS=Mus musculus OX=10090 GN=Adpgk PE=1 SV=1;sp|Q8VDL4|ADPGK_MOUSE ADP-dependent glucokinase OS=Mus musculu	74073968	59039992	98703984	3.16228e+06	5.87451e+07	56389012	3.16228e+06	60822972	54107004	4.36203e+07	70100984	50015024	60311984	67135016	61890752	3.16228e+06	60828980	71434976	60229000	4.89138e+07	70577024	52282016	62097980	53501024	59614511	50975020	56602020	78323024	3.16228e+06	4.72656e+07
A0A1L1SSF8;Q91V76	tr|A0A1L1SSF8|A0A1L1SSF8_MOUSE RIKEN cDNA 4931406C07 gene OS=Mus musculus OX=10090 GN=4931406C07Rik PE=1 SV=1;sp|Q91V76|CK054_MOUSE Ester hydrolase C11orf54 homolog OS=Mus musculus OX=10090 PE=1 SV=1	223420000	164999840	169870064	128730120	171755006	166980144	185030128	141190064	145639936	159710068	135969936	150730016	168669840	168599856	155992412	185769856	146530128	154549920	163840144	162672512	147850144	131750104	130599936	138449872	137162514	178380176	118610048	149469936	161299856	151940004
Q5NCU4;A0A1L1SSH9;P07214;Q5NCU3	tr|Q5NCU4|Q5NCU4_MOUSE Osteonectin OS=Mus musculus OX=10090 GN=Sparc PE=1 SV=1;tr|A0A1L1SSH9|A0A1L1SSH9_MOUSE Osteonectin OS=Mus musculus OX=10090 GN=Sparc PE=1 SV=1;sp|P07214|SPRC_MOUSE SPARC OS=Mus musculus OX=10090 GN=Sparc PE=1 SV=1;tr|Q5NCU3|Q5NCU3_MO	406909696	289619776	119599984	97727000	228464114	331989888	370769664	154469856	142589968	249954844	339979808	319860096	78734984	164799952	225843710	373979936	338400032	162980016	141729936	254272480	302680000	303860064	107149984	73346008	196759014	121839944	324769856	137410080	101479912	171374948
A0A1L1SSY9;Q9DCU6;A0A1L1SRY8;A0A1L1SU24;A0A1L1STN5	tr|A0A1L1SSY9|A0A1L1SSY9_MOUSE 39S ribosomal protein L4, mitochondrial (Fragment) OS=Mus musculus OX=10090 GN=Mrpl4 PE=1 SV=1;sp|Q9DCU6|RM04_MOUSE 39S ribosomal protein L4, mitochondrial OS=Mus musculus OX=10090 GN=Mrpl4 PE=1 SV=1;tr|A0A1L1SRY8|A0A1L1SRY8_	193890128	108660040	190569808	160149984	163317490	216790144	158010048	151580080	236800176	190795112	183979952	132580144	238990048	219220112	193692564	186549840	123920040	216700192	228720144	188972554	170600128	136629888	204880016	228990016	185275012	146130080	121869912	160080016	171279936	149839986
A0A1L1STE6;Q9D6R2	tr|A0A1L1STE6|A0A1L1STE6_MOUSE Isocitrate dehydrogenase [NAD] subunit, mitochondrial OS=Mus musculus OX=10090 GN=Idh3a PE=1 SV=1;sp|Q9D6R2|IDH3A_MOUSE Isocitrate dehydrogenase [NAD] subunit alpha, mitochondrial OS=Mus musculus OX=10090 GN=Idh3a PE=1 SV=1	3164299008	2409900032	2773501696	2849302784	2799250880	2822897152	2448799488	3323297792	2952397312	2886847936	2477601792	2475899648	3384899584	2935601664	2818500672	2982698752	2289799680	2777597440	2804102912	2713549696	2682697472	2702700800	2778500352	3228102912	2848000384	2705699584	2740001536	2841099520	2919998208	2801699712
A0A1L1SV73;Q8BY87	tr|A0A1L1SV73|A0A1L1SV73_MOUSE Ubiquitin carboxyl-terminal hydrolase 47 OS=Mus musculus OX=10090 GN=Usp47 PE=1 SV=1;sp|Q8BY87|UBP47_MOUSE Ubiquitin carboxyl-terminal hydrolase 47 OS=Mus musculus OX=10090 GN=Usp47 PE=1 SV=2	687279552	826059392	753699456	547599936	703659584	489499872	587729408	704689280	556259456	584544504	909900544	709739584	874360320	547919936	760480096	668989696	734199680	573099712	600369408	644164624	827430016	614239424	609820480	596539968	662007472	808030592	733990144	846590400	638879552	756872672
A0A1N9M8A6;Q9CXV9;A0A1L1SSU2	tr|A0A1N9M8A6|A0A1N9M8A6_MOUSE DCN1-like protein 5 OS=Mus musculus OX=10090 GN=Dcun1d5 PE=1 SV=1;sp|Q9CXV9|DCNL5_MOUSE DCN1-like protein 5 OS=Mus musculus OX=10090 GN=Dcun1d5 PE=1 SV=1;tr|A0A1L1SSU2|A0A1L1SSU2_MOUSE DCN1-like protein (Fragment) OS=Mus musc	42656980	46993016	3.16228e+06	55686992	3.71248e+07	53354016	45895980	3.16228e+06	40200004	3.56531e+07	47081016	41921012	74892000	31465986	4.884e+07	19725010	46940984	48090024	50826028	4.13955e+07	47102992	45405984	50379992	45649020	47134497	49329980	42184004	61224980	43836000	49143741
A0A1S6GWJ4;Q91VN6	tr|A0A1S6GWJ4|A0A1S6GWJ4_MOUSE RNA helicase OS=Mus musculus OX=10090 GN=Ddx41 PE=1 SV=1;sp|Q91VN6|DDX41_MOUSE Probable ATP-dependent RNA helicase DDX41 OS=Mus musculus OX=10090 GN=Ddx41 PE=1 SV=2	157310016	167279984	110040016	139099888	143432476	208440048	159200128	192510048	135520128	173917588	130949992	115010024	125649888	103760080	118842496	164490112	164520096	110249960	125769968	141257534	153610000	129870104	145799936	148209984	144372506	114430120	107689920	133259936	3.16228e+06	8.96356e+07
A0A1W2P6F0;Q09200	tr|A0A1W2P6F0|A0A1W2P6F0_MOUSE Beta-1,4 N-acetylgalactosaminyltransferase 1 OS=Mus musculus OX=10090 GN=B4galnt1 PE=1 SV=1;sp|Q09200|B4GN1_MOUSE Beta-1,4 N-acetylgalactosaminyltransferase 1 OS=Mus musculus OX=10090 GN=B4galnt1 PE=1 SV=1	3.16228e+06	3.16228e+06	87177024	3.16228e+06	2.4166e+07	83188992	3.16228e+06	105579960	3.16228e+06	4.87734e+07	3.16228e+06	74808008	111959960	97880984	7.19528e+07	91990952	74322032	3.16228e+06	3.16228e+06	4.31594e+07	76086000	72773024	3.16228e+06	3.16228e+06	3.87959e+07	107360072	72302016	3.16228e+06	3.16228e+06	4.64967e+07
A0A1W2P6F6;A0A1W2P7Q9;Q60605	tr|A0A1W2P6F6|A0A1W2P6F6_MOUSE Myosin light polypeptide 6 OS=Mus musculus OX=10090 GN=Myl6 PE=1 SV=1;tr|A0A1W2P7Q9|A0A1W2P7Q9_MOUSE Myosin light polypeptide 6 OS=Mus musculus OX=10090 GN=Myl6 PE=1 SV=1;sp|Q60605|MYL6_MOUSE Myosin light polypeptide 6 OS=Mus	47382992	46195016	50294992	3.16228e+06	3.67588e+07	3.16228e+06	3.16228e+06	3.16228e+06	39440984	1.2232e+07	37529004	42461004	3.16228e+06	3.16228e+06	2.15786e+07	46400992	3.16228e+06	3.16228e+06	3.16228e+06	1.3972e+07	64357968	3.16228e+06	3.16228e+06	3.16228e+06	1.84612e+07	3.16228e+06	3.16228e+06	49247992	3.16228e+06	1.46837e+07
A0A1W2P6G5	tr|A0A1W2P6G5|A0A1W2P6G5_MOUSE Myosin light polypeptide 6 OS=Mus musculus OX=10090 GN=Myl6 PE=1 SV=1	3356698112	2467199488	3470201856	2263398912	2889374592	2513798912	2165698560	2916697856	2839502848	2608924544	2180299776	2134101376	1590400896	2495900672	2100175680	2576701696	2436500224	3235597312	2270702080	2629875328	2235299328	1831499904	3179797248	3110698496	2589323744	1999399168	1903899520	2314397952	2336401408	2138524512
A0A1W2P6P1;Q8BJU0;A0A1W2P7I5	tr|A0A1W2P6P1|A0A1W2P6P1_MOUSE Small glutamine-rich tetratricopeptide repeat-containing protein alpha (Fragment) OS=Mus musculus OX=10090 GN=Sgta PE=1 SV=1;sp|Q8BJU0|SGTA_MOUSE Small glutamine-rich tetratricopeptide repeat-containing protein alpha OS=Mus m	597319872	616630144	829740800	551260480	648737824	661600384	629040192	722500352	653959424	666775088	638699968	635500416	661080448	786499648	680445120	743669312	563280576	824489984	915649024	761772224	675410688	575650048	730929344	856690880	709670240	719109952	607369536	698250560	868329344	723264848
A0A1W2P737;F8VPV0;P48725	tr|A0A1W2P737|A0A1W2P737_MOUSE Pericentrin OS=Mus musculus OX=10090 GN=Pcnt PE=1 SV=1;tr|F8VPV0|F8VPV0_MOUSE Pericentrin OS=Mus musculus OX=10090 GN=Pcnt PE=1 SV=1;sp|P48725|PCNT_MOUSE Pericentrin OS=Mus musculus OX=10090 GN=Pcnt PE=1 SV=2	69419992	96953968	3.16228e+06	91568024	6.52761e+07	65871992	46105024	3.16228e+06	53718988	4.22146e+07	54235000	80042000	71092032	3.16228e+06	5.21328e+07	53358000	100779944	104329896	107610024	91519466	59584020	88730984	3.16228e+06	3.16228e+06	3.86599e+07	50909020	100400016	3.16228e+06	3.16228e+06	3.94084e+07
A0A1W2P768;P84228;F8WI35	tr|A0A1W2P768|A0A1W2P768_MOUSE Histone H3.2 OS=Mus musculus OX=10090 GN=H3c14 PE=1 SV=1;sp|P84228|H32_MOUSE Histone H3.2 OS=Mus musculus OX=10090 GN=H3c2 PE=1 SV=2;tr|F8WI35|F8WI35_MOUSE Histone H3 OS=Mus musculus OX=10090 GN=H3f3a PE=1 SV=1	6338795008	7412107776	11900007424	8481292288	8533050624	7996601856	10300004352	6314496512	8918496256	8382399744	8981209088	9630191616	10400006144	5550600192	8640501760	8165405696	8401400320	9353598976	9002099712	8730626176	6793404928	9970903040	7089498112	6271905792	7531427968	8200697344	7907198464	7654096896	4053196288	6953797248
A0A1W2P7H2;P62075	tr|A0A1W2P7H2|A0A1W2P7H2_MOUSE Mitochondrial import inner membrane translocase subunit OS=Mus musculus OX=10090 GN=Timm13 PE=1 SV=1;sp|P62075|TIM13_MOUSE Mitochondrial import inner membrane translocase subunit Tim13 OS=Mus musculus OX=10090 GN=Timm13 PE=1	461679904	271469824	404670400	370160352	376995120	492889952	309899904	348340224	404729952	388965008	329770176	258629888	98305008	231030032	229433776	394670176	304119744	270509952	271260064	310139984	394919872	320189696	256779984	253569824	306364844	350190112	273339712	309129824	240830240	293372472
A0A1W2P7K6;Q68EF0	tr|A0A1W2P7K6|A0A1W2P7K6_MOUSE Rab-3A-interacting protein OS=Mus musculus OX=10090 GN=Rab3ip PE=1 SV=1;sp|Q68EF0|RAB3I_MOUSE Rab-3A-interacting protein OS=Mus musculus OX=10090 GN=Rab3ip PE=1 SV=1	3.16228e+06	3.16228e+06	3.16228e+06	3.16228e+06	3.16228e+06	3.16228e+06	76765008	3.16228e+06	3.16228e+06	2.1563e+07	3.16228e+06	89640968	87858976	3.16228e+06	4.59561e+07	81483000	3.16228e+06	58408000	3.16228e+06	3.65539e+07	76322024	94840960	105730072	3.16228e+06	7.00138e+07	3.16228e+06	3.16228e+06	114449968	3.16228e+06	3.09842e+07
A0A1W2P7P4;P28574	tr|A0A1W2P7P4|A0A1W2P7P4_MOUSE Protein max OS=Mus musculus OX=10090 GN=Max PE=1 SV=1;sp|P28574|MAX_MOUSE Protein max OS=Mus musculus OX=10090 GN=Max PE=1 SV=2	3.16228e+06	30775996	61677032	3.16228e+06	2.46944e+07	3.16228e+06	35048016	56784028	59513016	3.86268e+07	60926972	3.16228e+06	55222972	56955992	4.40671e+07	63018012	3.16228e+06	59976984	54982000	4.52848e+07	59244996	3.16228e+06	3.16228e+06	47878024	2.83619e+07	58273996	3.16228e+06	49459980	50891976	4.04471e+07
A0A1W2P7V0;K3W4Q9;Q8BH60	tr|A0A1W2P7V0|A0A1W2P7V0_MOUSE Golgi-associated PDZ and coiled-coil motif-containing protein (Fragment) OS=Mus musculus OX=10090 GN=Gopc PE=1 SV=1;tr|K3W4Q9|K3W4Q9_MOUSE Golgi-associated PDZ and coiled-coil motif-containing protein OS=Mus musculus OX=10090	3.16228e+06	3.16228e+06	81052024	3.16228e+06	2.26347e+07	3.16228e+06	41169976	3.16228e+06	61743972	2.73096e+07	53558972	40329980	67156992	3.16228e+06	4.10521e+07	3.16228e+06	3.16228e+06	58885008	3.16228e+06	1.7093e+07	45123000	3.16228e+06	77727968	3.16228e+06	3.22939e+07	3.16228e+06	58979996	64694988	3.16228e+06	3.24999e+07
A0A1W2P812;S4R1S2;G5E8K2;G5E8K3;S4R2S8;S4R2K9;G5E8K5;G3X971;S4R1X7;S4R2C1;S4R187;S4R2F5;S4R2J6;S4R165;S4R236	tr|A0A1W2P812|A0A1W2P812_MOUSE Ankyrin-3 OS=Mus musculus OX=10090 GN=Ank3 PE=1 SV=1;tr|S4R1S2|S4R1S2_MOUSE Ankyrin-3 OS=Mus musculus OX=10090 GN=Ank3 PE=1 SV=1;tr|G5E8K2|G5E8K2_MOUSE Ankyrin-3 OS=Mus musculus OX=10090 GN=Ank3 PE=1 SV=1;tr|G5E8K3|G5E8K3_MOU	234929904	135279888	148279968	128850032	161834948	169379872	221810240	125529920	117499992	158555006	149919952	146960000	166620096	146210000	152427512	199460176	145350160	138100080	207180112	172522632	127010016	147030048	126870080	172580192	143372584	176640128	202609888	146379936	212970080	184650008
A0A1Y7VK19;Q9DCB8	tr|A0A1Y7VK19|A0A1Y7VK19_MOUSE Iron-sulfur cluster assembly 2 homolog, mitochondrial (Fragment) OS=Mus musculus OX=10090 GN=Isca2 PE=1 SV=1;sp|Q9DCB8|ISCA2_MOUSE Iron-sulfur cluster assembly 2 homolog, mitochondrial OS=Mus musculus OX=10090 GN=Isca2 PE=1 S	3.16228e+06	3.16228e+06	3.16228e+06	3.16228e+06	3.16228e+06	3.16228e+06	3.16228e+06	3.16228e+06	60581968	1.75172e+07	3.16228e+06	3.16228e+06	3.16228e+06	3.16228e+06	3.16228e+06	3.16228e+06	62420972	68161032	61601976	4.88366e+07	3.16228e+06	3.16228e+06	63065012	61835968	3.28064e+07	3.16228e+06	3.16228e+06	65501000	3.16228e+06	1.8747e+07
A0A1Y7VLY5;A0A1Y7VKA0;Q9DB29;A0A1Y7VKC6	tr|A0A1Y7VLY5|A0A1Y7VLY5_MOUSE Isoamyl acetate-hydrolyzing esterase 1 homolog OS=Mus musculus OX=10090 GN=Iah1 PE=1 SV=1;tr|A0A1Y7VKA0|A0A1Y7VKA0_MOUSE Isoamyl acetate-hydrolyzing esterase 1 homolog (Fragment) OS=Mus musculus OX=10090 GN=Iah1 PE=1 SV=1;sp|	78520024	129049944	67542992	85702016	90203744	87281992	77580976	101859896	73195008	84979468	119920040	90134040	101749912	91720968	100881240	89136016	82307992	61268016	88356984	80267252	94062048	98915000	89434032	97124976	94884014	94286008	81569024	99863944	77309984	88257240
A0A1Y7VKP8;A0A1Y7VM38;P52503	tr|A0A1Y7VKP8|A0A1Y7VKP8_MOUSE NADH dehydrogenase [ubiquinone] iron-sulfur protein 6, mitochondrial OS=Mus musculus OX=10090 GN=Ndufs6 PE=1 SV=1;tr|A0A1Y7VM38|A0A1Y7VM38_MOUSE NADH dehydrogenase [ubiquinone] iron-sulfur protein 6, mitochondrial OS=Mus musc	256649760	101419984	93572968	205979808	164405630	301219968	134450064	233769968	189210032	214662508	252590048	129180088	61257996	171120160	153537073	194529824	122650088	93111984	184539952	148707962	220870240	130519944	112499928	141429920	151330008	205179872	86682048	114060080	95771008	125423252
E0CY91;E0CYW1;E0CY38;A0A1Y7VKT9;E0CZB3;Q9EPV8	tr|E0CY91|E0CY91_MOUSE Ubiquitin-like protein 5 OS=Mus musculus OX=10090 GN=Ubl5 PE=4 SV=1;tr|E0CYW1|E0CYW1_MOUSE Ubiquitin-like protein 5 (Fragment) OS=Mus musculus OX=10090 GN=Ubl5 PE=1 SV=1;tr|E0CY38|E0CY38_MOUSE Ubiquitin-like protein 5 OS=Mus musculus	171170144	143699872	3.16228e+06	36478984	8.86278e+07	139029952	117449952	190899856	80650960	132007680	137139984	77247024	61215032	44553020	80038765	135629984	115889984	3.16228e+06	3.16228e+06	6.44611e+07	168679840	91434000	3.16228e+06	3.16228e+06	6.66096e+07	148020032	100110072	79365976	66423012	98479773
A0A1Y7VLY2;P59764	tr|A0A1Y7VLY2|A0A1Y7VLY2_MOUSE Dedicator of cytokinesis protein 4 OS=Mus musculus OX=10090 GN=Dock4 PE=1 SV=1;sp|P59764|DOCK4_MOUSE Dedicator of cytokinesis protein 4 OS=Mus musculus OX=10090 GN=Dock4 PE=1 SV=1	224409792	153340048	203889936	279239744	215219880	184529824	168539888	174259952	181790048	177279928	252419824	174940112	201230048	148180048	194192508	216260000	147240048	217760128	165190176	186612588	182489984	169179888	186269840	193339968	182819920	182949808	181080080	165320080	117510056	161715006
A0A1Y7VME9;E9Q9B7;A0A1Y7VMH7;A0A1Y7VNF8	tr|A0A1Y7VME9|A0A1Y7VME9_MOUSE Kinase D-interacting substrate 220 OS=Mus musculus OX=10090 GN=Kidins220 PE=1 SV=1;tr|E9Q9B7|E9Q9B7_MOUSE Kinase D-interacting substrate 220 OS=Mus musculus OX=10090 GN=Kidins220 PE=1 SV=1;tr|A0A1Y7VMH7|A0A1Y7VMH7_MOUSE Kinas	526990400	787680192	298749696	475800000	522305072	276859744	323999840	469860000	302280160	343249936	484630240	559620160	375330016	388900064	452120120	452579584	498359968	177270016	521340096	412387416	609389440	462730400	300340192	364529984	434247504	330649728	566739712	377770112	388319808	415869840
A0A1Y7VMH3;Q80X41	tr|A0A1Y7VMH3|A0A1Y7VMH3_MOUSE Serine/threonine-protein kinase VRK1 OS=Mus musculus OX=10090 GN=Vrk1 PE=1 SV=1;sp|Q80X41|VRK1_MOUSE Serine/threonine-protein kinase VRK1 OS=Mus musculus OX=10090 GN=Vrk1 PE=1 SV=2	747429888	746019648	836820352	877719104	801997248	811350080	827399168	747630144	648830016	758802352	726910144	794400832	817850560	705779520	761235264	636450048	757100032	663019840	694839680	687852400	739859392	776319296	556780032	754300544	706814816	690750400	683320256	564699904	740839744	669902576
A0A1Y7VMN0;F8VPK5;P70336	tr|A0A1Y7VMN0|A0A1Y7VMN0_MOUSE Rho-associated protein kinase 2 (Fragment) OS=Mus musculus OX=10090 GN=Rock2 PE=1 SV=1;tr|F8VPK5|F8VPK5_MOUSE Rho-associated protein kinase OS=Mus musculus OX=10090 GN=Rock2 PE=1 SV=1;sp|P70336|ROCK2_MOUSE Rho-associated prot	946039424	821939328	894499392	806249280	867181856	876020800	929259008	825399360	975060992	901435040	794599680	887670400	813900096	1003598976	874942288	909730688	776999808	857560448	1004200832	887122944	851940800	803619136	811670848	912299328	844882528	860580608	864250816	920990912	927210496	893258208
A0A1Y7VN70;Q80Y14	tr|A0A1Y7VN70|A0A1Y7VN70_MOUSE Glutaredoxin-related protein 5, mitochondrial OS=Mus musculus OX=10090 GN=Glrx5 PE=1 SV=1;sp|Q80Y14|GLRX5_MOUSE Glutaredoxin-related protein 5, mitochondrial OS=Mus musculus OX=10090 GN=Glrx5 PE=1 SV=2	123239992	115119936	112339952	131209912	120477448	155120112	139200112	3.16228e+06	152809952	1.12573e+08	128329904	124899984	115590080	139939952	127189980	115110080	130219920	131239880	142559920	129782450	106489912	133569896	109290120	154410160	125940022	143930096	134090056	104969896	3.16228e+06	9.65381e+07
H6WZ45;D3Y272;E3UVT8;F8VQC9;I1VGT6;I1VGT5;H6WZF5;I1VGT4;A0A286YCX2;A0A286YCS4;J9RV59;Q8BTY2;A0A286YDJ7;D3Y273;E3UVT9;J9RDH0;A0A286YCX8;A0A286YDK8;A0A286YD46	tr|H6WZ45|H6WZ45_MOUSE Anion exchange protein OS=Mus musculus OX=10090 GN=Slc4a7 PE=1 SV=1;tr|D3Y272|D3Y272_MOUSE Anion exchange protein OS=Mus musculus OX=10090 GN=Slc4a7 PE=1 SV=1;tr|E3UVT8|E3UVT8_MOUSE Anion exchange protein OS=Mus musculus OX=10090 GN=	41191004	23745002	54957016	42394992	4.0572e+07	36207996	36788008	39782000	45283012	39515254	36991008	3.16228e+06	54547988	37561984	3.30658e+07	35384016	3.16228e+06	53744000	47934988	3.50563e+07	39685020	28890012	75202976	40016020	45948507	36745984	32783984	96880016	73018016	59857000
E9Q4K7;A0A286YCV9	tr|E9Q4K7|E9Q4K7_MOUSE Kinesin family member 13B OS=Mus musculus OX=10090 GN=Kif13b PE=1 SV=1;tr|A0A286YCV9|A0A286YCV9_MOUSE Kinesin family member 13B OS=Mus musculus OX=10090 GN=Kif13b PE=1 SV=1	184909888	155070048	180580144	209500064	182515036	191149856	143199968	200580192	186320160	180312544	201990192	172849840	164480000	113479976	163200002	158570016	172220160	168649840	181150080	170147524	219059872	223830032	211249984	173080016	206804976	90430024	167649936	204559936	148790096	152857498
A0A286YCX6;E9PY51	tr|A0A286YCX6|A0A286YCX6_MOUSE Trafficking protein particle complex 8 OS=Mus musculus OX=10090 GN=Trappc8 PE=1 SV=2;tr|E9PY51|E9PY51_MOUSE Trafficking protein particle complex 8 OS=Mus musculus OX=10090 GN=Trappc8 PE=1 SV=1	285009760	284700128	304419744	213699952	271957396	226529840	276760032	344949856	297820224	286514988	352290336	246809904	359239968	228000048	296585064	249449792	336500064	210509984	276270016	268182464	353240064	334280320	234470176	252120128	293527672	250110176	294909920	281239712	240830240	266772512
A0A286YDA2;A0A286YDT3;E9Q5C9;A0A286YDV7;A0A286YCD1	tr|A0A286YDA2|A0A286YDA2_MOUSE Nucleolar and coiled-body phosphoprotein 1 OS=Mus musculus OX=10090 GN=Nolc1 PE=1 SV=1;tr|A0A286YDT3|A0A286YDT3_MOUSE Nucleolar and coiled-body phosphoprotein 1 OS=Mus musculus OX=10090 GN=Nolc1 PE=1 SV=1;sp|E9Q5C9|NOLC1_MOUS	1164599040	1120000384	1697101056	1044098816	1256449824	1171300608	1366701056	1673898496	1754298240	1491549600	1050300736	995689920	1831700992	1228600704	1276573088	1182701184	1432200960	1795501056	1011199936	1355400784	1256600960	1472300288	1360000896	1435500672	1381100704	1632099456	1357199488	1483301248	1243900672	1429125216
A0A286YDB8;Q9CZX0	tr|A0A286YDB8|A0A286YDB8_MOUSE Elongator complex protein 3 OS=Mus musculus OX=10090 GN=Elp3 PE=1 SV=1;sp|Q9CZX0|ELP3_MOUSE Elongator complex protein 3 OS=Mus musculus OX=10090 GN=Elp3 PE=1 SV=1	171610096	101110000	137220112	170110080	145012572	106609944	136279904	74476016	208029888	131348938	123280048	133850000	119220040	168330160	136170062	140210016	140940080	134669904	156490016	143077504	98771960	126699976	109110032	187650096	130558016	200370208	151249904	85001984	132169992	142198022
A0A286YDC5;A6H611	tr|A0A286YDC5|A0A286YDC5_MOUSE Mitochondrial intermediate peptidase OS=Mus musculus OX=10090 GN=Mipep PE=1 SV=1;sp|A6H611|MIPEP_MOUSE Mitochondrial intermediate peptidase OS=Mus musculus OX=10090 GN=Mipep PE=1 SV=1	88850016	53590972	38478992	3.16228e+06	4.60206e+07	103459984	47933988	61834000	57043984	67567989	140889952	109259880	78542960	90708960	104850438	109040096	52656008	97347040	404689952	165933274	176649824	3.16228e+06	124340088	272759904	1.44228e+08	54769976	3.16228e+06	3.16228e+06	113150032	4.35611e+07
A0A286YDF5;Q69ZN7;E9Q390;A0A286YCZ3	tr|A0A286YDF5|A0A286YDF5_MOUSE Myoferlin OS=Mus musculus OX=10090 GN=Myof PE=1 SV=1;sp|Q69ZN7|MYOF_MOUSE Myoferlin OS=Mus musculus OX=10090 GN=Myof PE=1 SV=2;tr|E9Q390|E9Q390_MOUSE Myoferlin OS=Mus musculus OX=10090 GN=Myof PE=1 SV=2;tr|A0A286YCZ3|A0A286YC	2614599168	2344202496	2540000512	2072301696	2392775968	2441202176	2614398208	2427298816	2859902720	2585700480	2247199744	2274499840	2359401216	2793801984	2418725696	2782701312	1995201792	2410000640	2396601088	2396126208	2306802432	2114699776	2101700352	2272298240	2198875200	2466500864	1959502080	2306802432	2221602304	2238601920
A0A286YDG5;Q8CG46	tr|A0A286YDG5|A0A286YDG5_MOUSE Structural maintenance of chromosomes protein 5 OS=Mus musculus OX=10090 GN=Smc5 PE=1 SV=1;sp|Q8CG46|SMC5_MOUSE Structural maintenance of chromosomes protein 5 OS=Mus musculus OX=10090 GN=Smc5 PE=1 SV=1	48193996	60607984	65644996	47055024	55375500	42837020	42338012	63660032	55721000	51139016	3.16228e+06	49597016	3.16228e+06	51691992	2.69034e+07	3.16228e+06	3.16228e+06	3.16228e+06	40496996	1.2496e+07	3.16228e+06	36003008	55530992	3.16228e+06	2.44646e+07	31926012	35533012	41201992	3.16228e+06	2.79558e+07
A0A286YDJ6;B9EKS2;Q6ZPY7	tr|A0A286YDJ6|A0A286YDJ6_MOUSE Lysine-specific demethylase 3B OS=Mus musculus OX=10090 GN=Kdm3b PE=1 SV=1;tr|B9EKS2|B9EKS2_MOUSE Jumonji domain containing 1B OS=Mus musculus OX=10090 GN=Kdm3b PE=1 SV=1;sp|Q6ZPY7|KDM3B_MOUSE Lysine-specific demethylase 3B O	190130080	350929888	215699888	264810096	255392488	180979904	533889440	213950208	138600144	266854924	260310144	202300032	223429808	296709888	245687468	324419872	210290064	119910032	279910144	233632528	340859648	202710032	114809928	217549824	218982358	376299680	239399744	325160192	3.16228e+06	2.36005e+08
A0A286YDN1;Q8VC03	tr|A0A286YDN1|A0A286YDN1_MOUSE Echinoderm microtubule-associated protein-like 3 OS=Mus musculus OX=10090 GN=Eml3 PE=1 SV=1;sp|Q8VC03|EMAL3_MOUSE Echinoderm microtubule-associated protein-like 3 OS=Mus musculus OX=10090 GN=Eml3 PE=1 SV=1	96357976	3.16228e+06	105260040	101580016	7.65901e+07	106669888	52912984	120210056	108930008	97180734	90808008	78505024	135019904	72781016	94278488	126909928	3.16228e+06	95158992	82959960	7.70478e+07	60075976	130690016	115549984	109649976	103991488	72260032	108830064	3.16228e+06	3.16228e+06	4.68537e+07
A0A3B2WC92;A0A286YE25;Q9QYY8;A0A3B2WBA7	tr|A0A3B2WC92|A0A3B2WC92_MOUSE Spastin OS=Mus musculus OX=10090 GN=Spast PE=1 SV=1;tr|A0A286YE25|A0A286YE25_MOUSE Spastin OS=Mus musculus OX=10090 GN=Spast PE=1 SV=1;sp|Q9QYY8|SPAST_MOUSE Spastin OS=Mus musculus OX=10090 GN=Spast PE=1 SV=3;tr|A0A3B2WBA7|A0	73585008	81363024	53645016	100849896	77360736	108540088	126899896	88527016	86912960	102719990	92913048	60499012	110049920	73346008	84201997	71097968	80683024	68083992	73188976	73263490	79102984	112459912	94646952	90224040	94108472	67067976	90734960	91977016	3.16228e+06	6.32356e+07
A0A2C9F2A2;Q921Q7	tr|A0A2C9F2A2|A0A2C9F2A2_MOUSE Ras and Rab interactor 1 OS=Mus musculus OX=10090 GN=Rin1 PE=1 SV=1;sp|Q921Q7|RIN1_MOUSE Ras and Rab interactor 1 OS=Mus musculus OX=10090 GN=Rin1 PE=1 SV=1	140559920	118610048	111739888	169399968	135077456	186339808	152010080	113670024	148239920	150064958	159649984	138060064	86734976	169920048	138591268	120779992	126590128	90434992	193819888	132906250	177319856	85591992	141429920	109749944	128522928	149940048	97532016	154860080	148520144	137713072
A0A2C9F2B5;Q8BX57	tr|A0A2C9F2B5|A0A2C9F2B5_MOUSE PX domain-containing protein kinase-like protein OS=Mus musculus OX=10090 GN=Pxk PE=1 SV=1;sp|Q8BX57|PXK_MOUSE PX domain-containing protein kinase-like protein OS=Mus musculus OX=10090 GN=Pxk PE=1 SV=2	74367992	73110032	3.16228e+06	80601032	5.78103e+07	97499032	48512000	89479016	54585972	72519005	88598976	85854968	112600016	3.16228e+06	7.25541e+07	99903976	77916032	3.16228e+06	69659968	6.26606e+07	99322016	51256984	3.16228e+06	3.16228e+06	3.92259e+07	99893992	76067040	68555968	3.16228e+06	6.19198e+07
A0A2C9F2D2;Q07076	tr|A0A2C9F2D2|A0A2C9F2D2_MOUSE Annexin OS=Mus musculus OX=10090 GN=Anxa7 PE=1 SV=1;sp|Q07076|ANXA7_MOUSE Annexin A7 OS=Mus musculus OX=10090 GN=Anxa7 PE=1 SV=2	1384498816	1289799680	1328500096	1479998848	1370699360	1233699584	1511499776	1224399232	1319498880	1322274368	1157501056	1181400704	1340300032	1350000384	1257300544	1321299456	1367799936	1403298432	1160099072	1313124224	1291500160	1269299968	1232800512	1449199104	1310699936	1472400512	1369699456	1315399424	1230898816	1347099552
A0A2I3BPG9;P83882	tr|A0A2I3BPG9|A0A2I3BPG9_MOUSE Ribosomal protein L36A, pseudogene 1 OS=Mus musculus OX=10090 GN=Rpl36a-ps1 PE=3 SV=1;sp|P83882|RL36A_MOUSE 60S ribosomal protein L36a OS=Mus musculus OX=10090 GN=Rpl36a PE=3 SV=2	2536299520	2550300928	2520000256	1711701376	2329575520	2705402624	2542199040	2947299328	2518700032	2678400256	2769497088	2356201472	3183598080	2380598272	2672473728	2919998208	3718402304	2330298880	2320000256	2822174912	2325197568	2620001792	2010798592	2158898944	2278724224	3256396544	2797300992	2219900416	2369499904	2660774464
A0A2I3BPT1;A0A2I3BQZ9;Q3TWF3;P12023;A0A2I3BR03	tr|A0A2I3BPT1|A0A2I3BPT1_MOUSE ABPP OS=Mus musculus OX=10090 GN=App PE=1 SV=1;tr|A0A2I3BQZ9|A0A2I3BQZ9_MOUSE ABPP OS=Mus musculus OX=10090 GN=App PE=1 SV=1;tr|Q3TWF3|Q3TWF3_MOUSE ABPP OS=Mus musculus OX=10090 GN=App PE=1 SV=1;sp|P12023|A4_MOUSE Amyloid-bet	217159888	306170176	240729776	155850096	229977484	258300128	266920000	181390096	188380048	223747568	277829920	237550144	124239920	126359888	191494968	265560128	239810144	235419984	177779920	229642544	357939904	143499952	169700048	149669968	205202468	127380096	157020112	166899856	116139904	141859992
A0A2I3BPX3;Q6P9J9;A0A2I3BPY8	tr|A0A2I3BPX3|A0A2I3BPX3_MOUSE Anoctamin OS=Mus musculus OX=10090 GN=Ano6 PE=1 SV=1;sp|Q6P9J9|ANO6_MOUSE Anoctamin-6 OS=Mus musculus OX=10090 GN=Ano6 PE=1 SV=1;tr|A0A2I3BPY8|A0A2I3BPY8_MOUSE Anoctamin OS=Mus musculus OX=10090 GN=Ano6 PE=1 SV=1	191780096	192859968	193050208	187109840	191200028	251040096	199510112	203029888	206069840	214912484	172849840	206250016	252290144	223589824	213744956	209769824	200689904	189930192	227559888	206987452	204849872	206750176	198470128	243699776	213442488	234970144	253979968	203249808	272600032	241199988
A0A2I3BPY7;Q9EP71	tr|A0A2I3BPY7|A0A2I3BPY7_MOUSE Ankycorbin OS=Mus musculus OX=10090 GN=Rai14 PE=1 SV=1;sp|Q9EP71|RAI14_MOUSE Ankycorbin OS=Mus musculus OX=10090 GN=Rai14 PE=1 SV=1	750330688	798570432	905610816	596859648	762842896	745099584	813240832	748469504	747380608	763547632	645530112	734670656	881100480	639000192	725075360	890749696	751740800	728770496	578949888	737552720	565680384	678000704	702339584	619110336	641282752	621920064	576769856	699040704	554140544	612967792
A0A2I3BQ74;Q8BGA9	tr|A0A2I3BQ74|A0A2I3BQ74_MOUSE Mitochondrial inner membrane protein OXA1L (Fragment) OS=Mus musculus OX=10090 GN=Oxa1l PE=1 SV=1;sp|Q8BGA9|OXA1L_MOUSE Mitochondrial inner membrane protein OXA1L OS=Mus musculus OX=10090 GN=Oxa1l PE=1 SV=1	3.16228e+06	3.16228e+06	216289920	3.16228e+06	5.64442e+07	3.16228e+06	3.16228e+06	191930080	3.16228e+06	5.03542e+07	3.16228e+06	174339952	296760064	3.16228e+06	1.19356e+08	264439936	258699760	3.16228e+06	160830160	1.71783e+08	3.16228e+06	229240064	3.16228e+06	3.16228e+06	5.96817e+07	3.16228e+06	284139904	180019920	301419776	1.92185e+08
A0A2I3BQP6;Q923T9	tr|A0A2I3BQP6|A0A2I3BQP6_MOUSE Calcium/calmodulin-dependent protein kinase OS=Mus musculus OX=10090 GN=Camk2g PE=1 SV=1;sp|Q923T9|KCC2G_MOUSE Calcium/calmodulin-dependent protein kinase type II subunit gamma OS=Mus musculus OX=10090 GN=Camk2g PE=1 SV=1	57038972	45224976	3.16228e+06	3.16228e+06	2.71471e+07	45938984	50809008	105150072	3.16228e+06	5.12651e+07	90464984	3.16228e+06	72444968	3.16228e+06	4.23086e+07	61232980	80987000	3.16228e+06	78263016	5.59113e+07	79625032	3.16228e+06	3.16228e+06	3.16228e+06	2.2278e+07	74586000	64439000	3.16228e+06	3.16228e+06	3.63374e+07
E9Q2H1;A0A2I3BQS6;Q80TP3	tr|E9Q2H1|E9Q2H1_MOUSE E3 ubiquitin-protein ligase UBR5 OS=Mus musculus OX=10090 GN=Ubr5 PE=1 SV=2;tr|A0A2I3BQS6|A0A2I3BQS6_MOUSE E3 ubiquitin-protein ligase UBR5 OS=Mus musculus OX=10090 GN=Ubr5 PE=1 SV=1;sp|Q80TP3|UBR5_MOUSE E3 ubiquitin-protein ligase U	564869824	443469696	649290368	698799744	589107408	512289632	592740160	519290336	507980192	533075080	493090240	597789632	535039584	531950336	539467448	554510592	457009760	684189568	550939776	561662424	596360512	442010400	649929472	546049728	558587528	365849952	397339840	620340608	578760448	490572712
H9H9T1;A0A2I3BR29;Q3TGF2	tr|H9H9T1|H9H9T1_MOUSE Protein FAM107B OS=Mus musculus OX=10090 GN=Fam107b PE=1 SV=1;tr|A0A2I3BR29|A0A2I3BR29_MOUSE Protein FAM107B OS=Mus musculus OX=10090 GN=Fam107b PE=1 SV=1;sp|Q3TGF2|F107B_MOUSE Protein FAM107B OS=Mus musculus OX=10090 GN=Fam107b PE=1	62695992	3.16228e+06	72118000	79064000	5.42601e+07	47439000	3.16228e+06	3.16228e+06	81559976	3.38309e+07	53385016	57802000	3.16228e+06	130360112	6.11774e+07	3.16228e+06	39028988	74038032	130119880	6.15873e+07	3.16228e+06	44374000	58657996	207130080	7.83311e+07	149979888	3.16228e+06	60824976	129270040	8.58093e+07
A0A2I3BRK6;Q9JIX0	tr|A0A2I3BRK6|A0A2I3BRK6_MOUSE Transcription and mRNA export factor ENY2 OS=Mus musculus OX=10090 GN=Eny2 PE=1 SV=1;sp|Q9JIX0|ENY2_MOUSE Transcription and mRNA export factor ENY2 OS=Mus musculus OX=10090 GN=Eny2 PE=1 SV=1	921310464	820509248	1069400704	871500352	920680192	613180224	923810432	1280200192	726439360	885907552	699550528	783469312	1166800384	703270144	838272592	682529920	1009999360	728269760	980540544	850334896	792430272	1104501120	901400704	781320000	894913024	721020032	929010112	691380160	805350400	786690176
A0A2I3BRW0;A0A2I3BQG3;Q9D958	tr|A0A2I3BRW0|A0A2I3BRW0_MOUSE Microsomal signal peptidase 12 kDa subunit OS=Mus musculus OX=10090 GN=Spcs1 PE=1 SV=1;tr|A0A2I3BQG3|A0A2I3BQG3_MOUSE Microsomal signal peptidase 12 kDa subunit OS=Mus musculus OX=10090 GN=Spcs1 PE=1 SV=1;sp|Q9D958|SPCS1_MOUS	431610272	328280352	353450336	309389920	355682720	347819712	352240064	405510144	381099584	371667376	323130144	301139936	611370496	354429632	397517552	367199680	440600384	324919648	440149760	393217368	366840224	443120224	203180192	391449888	351147632	505509856	385759872	230799824	357030080	369774908
A0A2I3BS49;Q9CXU4;Q9WTQ8	tr|A0A2I3BS49|A0A2I3BS49_MOUSE Mitochondrial import inner membrane translocase subunit Tim23 OS=Mus musculus OX=10090 GN=Timm23 PE=1 SV=1;tr|Q9CXU4|Q9CXU4_MOUSE Mitochondrial import inner membrane translocase subunit TIM23 OS=Mus musculus OX=10090 GN=Timm2	156970128	103709968	3.16228e+06	197120208	1.15241e+08	3.16228e+06	3.16228e+06	293980128	146810016	1.11779e+08	3.16228e+06	3.16228e+06	269910080	155770032	1.08001e+08	3.16228e+06	175310064	118470000	158369920	1.13828e+08	136349952	209930192	3.16228e+06	151079952	1.25131e+08	229829792	3.16228e+06	129789992	186130016	1.37228e+08
A0A2K6EDK3;Q6PIP5	tr|A0A2K6EDK3|A0A2K6EDK3_MOUSE NudC domain-containing protein 1 OS=Mus musculus OX=10090 GN=Nudcd1 PE=1 SV=1;sp|Q6PIP5|NUDC1_MOUSE NudC domain-containing protein 1 OS=Mus musculus OX=10090 GN=Nudcd1 PE=1 SV=2	1537898880	1558299008	1016199552	1038200256	1287649424	1055099712	1090001152	971880192	972460864	1022360480	1259999616	1317200256	679289792	951280704	1051942592	1227099008	1036400768	1032799808	1031100288	1081849968	1210800640	1059999744	1180000640	871150208	1080487808	760180288	1216300928	877919616	922280064	944170224
A0A2K6EDM5;Q8C181	tr|A0A2K6EDM5|A0A2K6EDM5_MOUSE Muscleblind-like protein 2 OS=Mus musculus OX=10090 GN=Mbnl2 PE=1 SV=1;sp|Q8C181|MBNL2_MOUSE Muscleblind-like protein 2 OS=Mus musculus OX=10090 GN=Mbnl2 PE=2 SV=2	50889012	122030048	3.16228e+06	3.16228e+06	4.48109e+07	170060032	109990008	3.16228e+06	177300000	1.15128e+08	158279872	107390016	84990968	146960000	124405214	3.16228e+06	120029896	154979840	115200104	9.8343e+07	176159808	116330056	164450016	3.16228e+06	1.15026e+08	3.16228e+06	3.16228e+06	106799968	3.16228e+06	2.90717e+07
A0A2R8VHH1;Q99P88	tr|A0A2R8VHH1|A0A2R8VHH1_MOUSE Nuclear pore complex protein Nup155 OS=Mus musculus OX=10090 GN=Nup155 PE=1 SV=1;sp|Q99P88|NU155_MOUSE Nuclear pore complex protein Nup155 OS=Mus musculus OX=10090 GN=Nup155 PE=1 SV=1	1615298944	1677600384	2500799744	2476802304	2067625344	1699999232	1737300096	2169201408	2421799168	2007074976	1792798464	1699599872	2451101952	2215400704	2039725248	1862600320	1562400384	2367502592	2181597696	1993525248	1747400832	1727398016	2627099392	2094200320	2049024640	1893501056	1784299264	2466598400	1900499328	2011224512
A0A2R8VHU8;E9Q7U2;Q8CGU1;A0A2R8VKP5	tr|A0A2R8VHU8|A0A2R8VHU8_MOUSE Calcium-binding and coiled-coil domain-containing protein 1 (Fragment) OS=Mus musculus OX=10090 GN=Calcoco1 PE=1 SV=1;tr|E9Q7U2|E9Q7U2_MOUSE Calcium-binding and coiled-coil domain-containing protein 1 OS=Mus musculus OX=10090	429800032	380459936	362309824	261800032	358592456	388380352	275330080	226600000	236779904	281772584	475710144	383860288	214269936	292590336	341607676	401550112	329359840	230600224	343410304	326230120	291920320	244320256	273379936	310369792	279997576	355389792	375669728	345440288	277729856	338557416
A0A2R8VKP3;Q61466	tr|A0A2R8VKP3|A0A2R8VKP3_MOUSE SWI/SNF-related matrix-associated actin-dependent regulator of chromatin subfamily D member 1 OS=Mus musculus OX=10090 GN=Smarcd1 PE=1 SV=1;sp|Q61466|SMRD1_MOUSE SWI/SNF-related matrix-associated actin-dependent regulator of	143780048	227350112	132379992	3.16228e+06	1.26668e+08	177710048	91017032	169340080	154460016	148131794	107619944	179829872	146440064	3.16228e+06	1.09263e+08	3.16228e+06	198549904	3.16228e+06	156600016	9.03686e+07	172729936	133929976	3.16228e+06	3.16228e+06	7.82461e+07	138739920	135360112	172430176	176349840	155720012
A0A2U3TZ82;Q99KW3	tr|A0A2U3TZ82|A0A2U3TZ82_MOUSE TRIO and F-actin-binding protein OS=Mus musculus OX=10090 GN=Triobp PE=1 SV=1;sp|Q99KW3|TARA_MOUSE TRIO and F-actin-binding protein OS=Mus musculus OX=10090 GN=Triobp PE=1 SV=3	536940416	571759744	495110528	416420064	505057688	529620384	519449984	469580448	631359552	537502592	546870528	456219616	381819968	579789568	491174920	476900416	491479520	512729696	518760352	499967496	521120320	460770400	493769600	561560192	509305128	515609952	475269536	524199648	487429696	500627208
A0A338P6F2;G5E8A0;Q8CI95	tr|A0A338P6F2|A0A338P6F2_MOUSE Oxysterol-binding protein OS=Mus musculus OX=10090 GN=Osbpl11 PE=1 SV=1;tr|G5E8A0|G5E8A0_MOUSE Oxysterol-binding protein OS=Mus musculus OX=10090 GN=Osbpl11 PE=1 SV=1;sp|Q8CI95|OSB11_MOUSE Oxysterol-binding protein-related pr	116579904	112710104	68496000	91659960	97361492	113919904	125470120	122330008	104450016	116542512	99074016	89485008	75822968	107630112	93003026	162620016	131369920	130669928	134609888	139817438	107790000	103189984	129410064	115459944	113962498	80880992	132749984	104059912	115249952	108235210
A0A338P6G6;A0A384DV79;A0A338P6D0	tr|A0A338P6G6|A0A338P6G6_MOUSE High mobility group protein HMG-I/HMG-Y OS=Mus musculus OX=10090 GN=Hmga1 PE=1 SV=1;tr|A0A384DV79|A0A384DV79_MOUSE High mobility group protein HMG-I/HMG-Y OS=Mus musculus OX=10090 GN=Hmga1 PE=1 SV=1;tr|A0A338P6D0|A0A338P6D0_M	3.16228e+06	453420160	3.16228e+06	3.16228e+06	1.15727e+08	3.16228e+06	3.16228e+06	3.16228e+06	3.16228e+06	3.16228e+06	3.16228e+06	478930080	3.16228e+06	346940160	2.08049e+08	3.16228e+06	752140352	3.16228e+06	3.16228e+06	1.90407e+08	607329472	361500032	649549888	3.16228e+06	4.05385e+08	3.16228e+06	684060416	3.16228e+06	3.16228e+06	1.73387e+08
A0A338P6J9;P51125;Q8CE80;Q921U7;Q8C281;Q8CE04	tr|A0A338P6J9|A0A338P6J9_MOUSE Calpain inhibitor (Fragment) OS=Mus musculus OX=10090 GN=Cast PE=1 SV=1;sp|P51125|ICAL_MOUSE Calpastatin OS=Mus musculus OX=10090 GN=Cast PE=1 SV=2;tr|Q8CE80|Q8CE80_MOUSE Calpain inhibitor OS=Mus musculus OX=10090 GN=Cast PE=	1727398016	2260002048	1626200192	1369398784	1745749760	1798298752	1695800960	1478098816	978290944	1487622368	1761300224	2110000896	1326701312	1574399488	1693100480	1560500864	1501700352	1526100992	1732499840	1580200512	1449300864	1538398848	1511400192	978061120	1369290256	1443399808	1292498816	2474698240	1022399616	1558249120
E9Q6R4;E9Q4N7;A0A338P6U8;E9Q4N6	tr|E9Q6R4|E9Q6R4_MOUSE AT-rich interactive domain-containing protein 1B OS=Mus musculus OX=10090 GN=Arid1b PE=1 SV=1;sp|E9Q4N7|ARI1B_MOUSE AT-rich interactive domain-containing protein 1B OS=Mus musculus OX=10090 GN=Arid1b PE=1 SV=1;tr|A0A338P6U8|A0A338P6U	223619776	123280048	124560080	154289840	156437436	157040112	140760064	213769888	138169856	162434980	168070144	236840224	134030008	109379912	162080072	166560096	159090032	111949880	164350016	150487506	162750064	126629880	138120096	127800088	138825032	160159824	137720016	125030056	99924048	130708486
A0A338P6W1;P97868	tr|A0A338P6W1|A0A338P6W1_MOUSE E3 ubiquitin-protein ligase RBBP6 (Fragment) OS=Mus musculus OX=10090 GN=Rbbp6 PE=1 SV=1;sp|P97868|RBBP6_MOUSE E3 ubiquitin-protein ligase RBBP6 OS=Mus musculus OX=10090 GN=Rbbp6 PE=1 SV=5	160010080	124230104	143709968	91431992	129845536	124859944	164520096	131500088	149890000	142692532	118740088	163260128	166819984	109509928	139582532	126789872	125580096	118079904	100689912	117784946	98030056	131659872	128649864	142850096	125297472	145639936	114399968	117159896	119270056	124117464
A0A338P7E9;Q9CQS5	tr|A0A338P7E9|A0A338P7E9_MOUSE Non-specific serine/threonine protein kinase OS=Mus musculus OX=10090 GN=Riok2 PE=1 SV=1;sp|Q9CQS5|RIOK2_MOUSE Serine/threonine-protein kinase RIO2 OS=Mus musculus OX=10090 GN=Riok2 PE=1 SV=1	111650120	203520000	103019952	135660064	138462534	125180056	171340112	159950000	89394960	136466282	174910160	208160112	153620112	110760024	161862602	116459904	118680128	137930064	168920032	135497532	167410080	140859936	168980128	112629944	147470022	140230032	198460112	221290176	90983960	162741070
A0A338P7L8;Q8BJF9	tr|A0A338P7L8|A0A338P7L8_MOUSE Charged multivesicular body protein 2b OS=Mus musculus OX=10090 GN=Chmp2b PE=1 SV=1;sp|Q8BJF9|CHM2B_MOUSE Charged multivesicular body protein 2b OS=Mus musculus OX=10090 GN=Chmp2b PE=1 SV=1	211989776	146840000	208370032	212230128	194857484	178789984	161780160	151779920	215809792	177039964	179670016	162369888	145820112	281260096	192280028	170720064	140609920	193070144	161270096	166417556	144040128	168599856	171869936	159399856	160977444	181010112	191679888	177690144	227779872	194540004
A0A3B2W3M7;P18608	tr|A0A3B2W3M7|A0A3B2W3M7_MOUSE Non-histone chromosomal protein HMG-14 OS=Mus musculus OX=10090 GN=Hmgn1 PE=1 SV=1;sp|P18608|HMGN1_MOUSE Non-histone chromosomal protein HMG-14 OS=Mus musculus OX=10090 GN=Hmgn1 PE=1 SV=2	258069952	3.16228e+06	375480064	357980000	2.48673e+08	3.16228e+06	3.16228e+06	240140032	320179840	1.41661e+08	265060256	3.16228e+06	308059840	292069728	2.17088e+08	199560064	3.16228e+06	236879744	240029840	1.69908e+08	271049856	161329968	264610128	280100128	244272520	3.16228e+06	3.16228e+06	271239808	266700288	1.36066e+08
A0A3B2W7K0;Q62419	tr|A0A3B2W7K0|A0A3B2W7K0_MOUSE Endophilin-A2 OS=Mus musculus OX=10090 GN=Sh3gl1 PE=1 SV=1;sp|Q62419|SH3G1_MOUSE Endophilin-A2 OS=Mus musculus OX=10090 GN=Sh3gl1 PE=1 SV=1	796720768	872139776	1097499520	862919552	907319904	773090496	902099712	807599488	893190208	843994976	867959488	834539328	927489472	880719424	877676928	909960448	820089536	919529856	870240128	879954992	955459328	766230336	916590528	990710784	907247744	824470080	860900032	1195298816	766529920	911799712
A0A3B2W7X7;Q9D6J3	tr|A0A3B2W7X7|A0A3B2W7X7_MOUSE Splicing factor YJU2 OS=Mus musculus OX=10090 GN=Yju2 PE=1 SV=1;sp|Q9D6J3|YJU2_MOUSE Splicing factor YJU2 OS=Mus musculus OX=10090 GN=Yju2 PE=1 SV=1	46111000	3.16228e+06	67363024	66865996	4.58756e+07	73685984	3.16228e+06	76390016	63250020	5.41221e+07	64191984	3.16228e+06	70973024	49461012	4.69471e+07	51680980	50410980	69346016	72371992	60952492	92969992	3.16228e+06	64631020	71696008	5.81148e+07	73572968	64734000	70873032	66016004	68799001
A0A3B2WAQ7;Q3UHP6;P59672;A0A3B2W7H4	tr|A0A3B2WAQ7|A0A3B2WAQ7_MOUSE Ankyrin repeat and SAM domain containing 1 OS=Mus musculus OX=10090 GN=Anks1 PE=1 SV=1;tr|Q3UHP6|Q3UHP6_MOUSE Ankyrin repeat and SAM domain containing 1 OS=Mus musculus OX=10090 GN=Anks1 PE=1 SV=1;sp|P59672|ANS1A_MOUSE Ankyri	285029792	268299792	358670048	249689824	290422364	308279744	308009760	266720208	215300016	274577432	341180160	275299872	346889888	339899936	325817464	306860064	211059872	339899936	283629952	285362456	263459808	265519888	347990080	248040000	281252444	287290080	245910256	371389760	231900208	284122576
A0A3B2WBH9;A0A3B2WCN9;Q9Z0U1	tr|A0A3B2WBH9|A0A3B2WBH9_MOUSE Tight junction protein ZO-2 OS=Mus musculus OX=10090 GN=Tjp2 PE=1 SV=1;tr|A0A3B2WCN9|A0A3B2WCN9_MOUSE Tight junction protein ZO-2 OS=Mus musculus OX=10090 GN=Tjp2 PE=1 SV=1;sp|Q9Z0U1|ZO2_MOUSE Tight junction protein ZO-2 OS=M	1299100288	1140898944	1101700864	1012099648	1138449936	1140500608	1150901120	1040900736	999100096	1082850640	1149999232	1112199296	1085300736	1067399488	1103724688	1299999232	1175100544	1070199424	1082798848	1157024512	1045700416	1146700928	915890368	876059264	996087744	1217500800	1010500736	1116300160	1222599168	1141725216
A0A3B2WBL1;Q5XJF6;A0A3B2WDD2;P53026;A0A3B2W824;A0A3B2W820	tr|A0A3B2WBL1|A0A3B2WBL1_MOUSE Ribosomal protein OS=Mus musculus OX=10090 GN=Rpl10a PE=1 SV=1;tr|Q5XJF6|Q5XJF6_MOUSE Ribosomal protein OS=Mus musculus OX=10090 GN=Rpl10a PE=1 SV=1;tr|A0A3B2WDD2|A0A3B2WDD2_MOUSE Ribosomal protein OS=Mus musculus OX=10090 GN	15200006144	13600009216	14100013056	14200002560	14275007744	12699997184	14100013056	16699995136	13700002816	14300002048	13700002816	11599996928	16900017152	15499991040	14425001984	13700002816	13999988736	12200004608	15200006144	13775000576	14100013056	13200002048	12500013056	15299999744	13775006976	16300006400	14399996928	14200002560	14700002304	14900002048
A0A3B2WCD8;Q3U0V1	tr|A0A3B2WCD8|A0A3B2WCD8_MOUSE Far upstream element-binding protein 2 OS=Mus musculus OX=10090 GN=Khsrp PE=1 SV=1;sp|Q3U0V1|FUBP2_MOUSE Far upstream element-binding protein 2 OS=Mus musculus OX=10090 GN=Khsrp PE=1 SV=2	7627402752	6615902208	7822092288	6875406848	7235201024	7754401792	7400592896	6884093440	7729597952	7442171520	6688795136	6601303040	6858397696	7350304768	6874700160	7309999616	6902106112	7868797440	6702203904	7195776768	7139993088	6438906880	6771407360	6640704000	6747752832	7259992576	6133606400	6942403072	6696701952	6758176000
A0A3B2WCL5;Q9CT10	tr|A0A3B2WCL5|A0A3B2WCL5_MOUSE Ran-binding protein 3 OS=Mus musculus OX=10090 GN=Ranbp3 PE=1 SV=1;sp|Q9CT10|RANB3_MOUSE Ran-binding protein 3 OS=Mus musculus OX=10090 GN=Ranbp3 PE=1 SV=2	829199872	715030144	798719488	696899520	759962256	679810560	774410688	631969856	837419584	730902672	707250304	657009472	1061499776	791100224	804214944	756129728	784080320	822959680	832619136	798947216	691589696	710850112	837390144	731650368	742870080	682159808	787410368	910060352	768009216	786909936
A0A3Q4EBK4;Q6P1B9;O08539	tr|A0A3Q4EBK4|A0A3Q4EBK4_MOUSE Myc box-dependent-interacting protein 1 OS=Mus musculus OX=10090 GN=Bin1 PE=1 SV=1;tr|Q6P1B9|Q6P1B9_MOUSE Bin1 protein OS=Mus musculus OX=10090 GN=Bin1 PE=1 SV=1;sp|O08539|BIN1_MOUSE Myc box-dependent-interacting protein 1 OS	267760080	228529872	219620032	230160096	236517520	329889664	261470256	205090224	314379808	277707488	253480192	275040032	162730048	268959872	240052536	327330176	275920192	209100208	263590016	268985148	260099888	263730128	275949888	309790336	277392560	297930112	263869728	279819808	315030112	289162440
A0A3Q4EC00;A0A452J8A5;P42125	tr|A0A3Q4EC00|A0A3Q4EC00_MOUSE Enoyl-CoA delta isomerase 1, mitochondrial OS=Mus musculus OX=10090 GN=Eci1 PE=1 SV=1;tr|A0A452J8A5|A0A452J8A5_MOUSE Enoyl-CoA delta isomerase 1, mitochondrial OS=Mus musculus OX=10090 GN=Eci1 PE=1 SV=1;sp|P42125|ECI1_MOUSE E	1100301056	1016199552	1282800384	869369152	1067167536	1226700160	1250199040	1036100416	989239040	1125559664	1046699776	1091200896	1271699328	1096600960	1126550240	1166900352	1120300544	1134899456	730900416	1038250192	972159808	1163901056	1135799424	953750912	1056402800	1339499776	1279101440	941440832	911850688	1117973184
A0A3Q4EC50;Q8JZY2;A0A3Q4EHW7;Q3UTM6;A0A3Q4EGT0;A0A3Q4EII3;A0A3Q4EHG2	tr|A0A3Q4EC50|A0A3Q4EC50_MOUSE COMM domain-containing protein 10 OS=Mus musculus OX=10090 GN=Commd10 PE=1 SV=1;sp|Q8JZY2|COMDA_MOUSE COMM domain-containing protein 10 OS=Mus musculus OX=10090 GN=Commd10 PE=1 SV=1;tr|A0A3Q4EHW7|A0A3Q4EHW7_MOUSE COMM domain-	35955012	3.16228e+06	3.16228e+06	3.16228e+06	1.13605e+07	3.16228e+06	57436024	3.16228e+06	45003016	2.71909e+07	63762024	60105004	61526000	91176960	69142497	57425996	45057996	49675984	3.16228e+06	3.88306e+07	3.16228e+06	3.16228e+06	3.16228e+06	97886040	2.68432e+07	128719944	3.16228e+06	3.16228e+06	103410016	5.96136e+07
A0A3Q4EGQ6;Q8VHA8;Q8BKL1;Q8BJJ6;Q62280;A0A3Q4EI07	tr|A0A3Q4EGQ6|A0A3Q4EGQ6_MOUSE Protein SSXT OS=Mus musculus OX=10090 GN=Ss18 PE=1 SV=1;tr|Q8VHA8|Q8VHA8_MOUSE Protein SSXT OS=Mus musculus OX=10090 GN=Ss18 PE=1 SV=1;tr|Q8BKL1|Q8BKL1_MOUSE Protein SSXT OS=Mus musculus OX=10090 GN=Ss18 PE=1 SV=1;tr|Q8BJJ6|Q	58068972	3.16228e+06	82127984	3.16228e+06	3.66304e+07	58541992	3.16228e+06	3.16228e+06	60388980	3.13139e+07	3.16228e+06	41650008	3.16228e+06	3.16228e+06	1.27842e+07	53228980	3.16228e+06	89915984	84096976	5.76011e+07	3.16228e+06	3.16228e+06	96417984	70121000	4.32159e+07	3.16228e+06	3.16228e+06	83535976	3.16228e+06	2.32557e+07
A0A3Q4EGR2;P70335	tr|A0A3Q4EGR2|A0A3Q4EGR2_MOUSE Non-specific serine/threonine protein kinase OS=Mus musculus OX=10090 GN=Rock1 PE=1 SV=1;sp|P70335|ROCK1_MOUSE Rho-associated protein kinase 1 OS=Mus musculus OX=10090 GN=Rock1 PE=1 SV=1	116060104	88710040	133420096	113380096	112892584	155070048	139179936	279439712	242190016	203969928	182449920	157510144	148989872	132960032	155477492	117959912	252059792	104200080	128580104	150699972	125550048	164450016	134569984	125470120	137510042	150370000	148760048	200290144	183160048	170645060
A0A3Q4EH04;A0A3Q4L335;A0A3Q4L393;Q8BL97	tr|A0A3Q4EH04|A0A3Q4EH04_MOUSE Serine/arginine-rich-splicing factor 7 OS=Mus musculus OX=10090 GN=Srsf7 PE=1 SV=1;tr|A0A3Q4L335|A0A3Q4L335_MOUSE Serine/arginine-rich-splicing factor 7 OS=Mus musculus OX=10090 GN=Srsf7 PE=1 SV=1;tr|A0A3Q4L393|A0A3Q4L393_MOU	2606802432	2200201984	2624199168	2350000640	2445301056	2344799744	2561497856	2386601728	2819997440	2528224192	2531597824	2310102528	3002102784	2828102656	2667976448	2688299776	2128298240	2499597312	2971199744	2571848768	2130000128	2186398464	2139502208	2661900800	2279450400	2766202880	2490300160	2292602112	2789602560	2584676928
A0A3Q4EI12;P35293;A0A452J8C1	tr|A0A3Q4EI12|A0A3Q4EI12_MOUSE Ras-related protein Rab-18 OS=Mus musculus OX=10090 GN=Rab18 PE=1 SV=1;sp|P35293|RAB18_MOUSE Ras-related protein Rab-18 OS=Mus musculus OX=10090 GN=Rab18 PE=1 SV=2;tr|A0A452J8C1|A0A452J8C1_MOUSE Ras-related protein Rab-18 OS=	1417700992	1247100544	1135500288	1329501056	1282450720	1479998848	1300398976	1329200384	1266799488	1344099424	1411699072	1489800576	1099999104	1205799168	1301824480	1352798848	1331598976	1228301312	1522298752	1358749472	1455500928	1314201216	1407600640	1199700864	1344250912	1831298816	1591400064	1760001152	1649100032	1707950016
A0A3Q4L2S1;Q9R061;A0A3Q4EIH1;A0A3Q4EGU9	tr|A0A3Q4L2S1|A0A3Q4L2S1_MOUSE Cytosolic Fe-S cluster assembly factor NUBP2 OS=Mus musculus OX=10090 GN=Nubp2 PE=1 SV=1;sp|Q9R061|NUBP2_MOUSE Cytosolic Fe-S cluster assembly factor NUBP2 OS=Mus musculus OX=10090 GN=Nubp2 PE=1 SV=1;tr|A0A3Q4EIH1|A0A3Q4EIH1_	3.16228e+06	103969912	3.16228e+06	3.16228e+06	2.83642e+07	3.16228e+06	68184984	3.16228e+06	3.16228e+06	1.9418e+07	85436040	64847036	3.16228e+06	107799944	6.53113e+07	86083960	67053984	3.16228e+06	3.16228e+06	3.98656e+07	101350080	59788024	73466016	3.16228e+06	5.94416e+07	68420992	3.16228e+06	71650992	3.16228e+06	3.65991e+07
A0A494B945;Q9D1G1;A0A494BA38;A0A494BBL7	tr|A0A494B945|A0A494B945_MOUSE Ras-related protein Rab-1B (Fragment) OS=Mus musculus OX=10090 GN=Rab1b PE=1 SV=1;sp|Q9D1G1|RAB1B_MOUSE Ras-related protein Rab-1B OS=Mus musculus OX=10090 GN=Rab1b PE=1 SV=1;tr|A0A494BA38|A0A494BA38_MOUSE Ras-related protein	1278598784	1174700672	1280700672	1309399296	1260849856	1366701056	1094599296	1209798784	1370099584	1260299680	1388301184	1130199040	1482799744	1452898432	1363549600	1333899264	1239301120	1148699392	1658101760	1345000384	1207601024	1449199104	1155799296	1479998848	1323149568	1528898432	1687298560	1379200640	1189099520	1446124288
A0A494B9F0;A0A494B953;A0A494BAG2;A0A494BAX0;Q8CFI0;A0A494BA39;E9PXB7;G3X9H8;A0A494B9L5;A0A494BAE4	tr|A0A494B9F0|A0A494B9F0_MOUSE E3 ubiquitin-protein ligase OS=Mus musculus OX=10090 GN=Nedd4l PE=1 SV=1;tr|A0A494B953|A0A494B953_MOUSE HECT-type E3 ubiquitin transferase OS=Mus musculus OX=10090 GN=Nedd4l PE=1 SV=1;tr|A0A494BAG2|A0A494BAG2_MOUSE HECT-type	385260416	448959712	411280064	457029824	425632504	387250272	446140128	243739920	436299584	378357476	368709824	315349856	317720096	437220320	359750024	369720064	334529984	435759584	274889696	353724832	350620256	319780032	389250368	441500128	375287696	461069984	368930112	437449856	379280416	411682592
A0A494B9B9;Q8C6I2	tr|A0A494B9B9|A0A494B9B9_MOUSE Succinate dehydrogenase assembly factor 2, mitochondrial OS=Mus musculus OX=10090 GN=Sdhaf2 PE=1 SV=1;sp|Q8C6I2|SDHF2_MOUSE Succinate dehydrogenase assembly factor 2, mitochondrial OS=Mus musculus OX=10090 GN=Sdhaf2 PE=1 SV=1	160030112	130929864	300079776	407880320	249730018	166199856	120489928	158030176	182560128	156820022	202460016	114080120	229750064	160600064	176722566	158519872	110660104	241820144	269639936	195160014	169459856	164499856	337990080	165539856	209372412	167659872	118380024	303009856	156900160	186487478
A0A494B9D4;A0A494BA92;P09528;A0A494BAP3	tr|A0A494B9D4|A0A494B9D4_MOUSE Ferritin (Fragment) OS=Mus musculus OX=10090 GN=Fth1 PE=1 SV=1;tr|A0A494BA92|A0A494BA92_MOUSE Ferritin OS=Mus musculus OX=10090 GN=Fth1 PE=1 SV=1;sp|P09528|FRIH_MOUSE Ferritin heavy chain OS=Mus musculus OX=10090 GN=Fth1 PE=1	98118024	66778028	3.16228e+06	3.16228e+06	4.28052e+07	83290992	89583016	3.16228e+06	86203032	6.55598e+07	71343976	58097992	3.16228e+06	3.16228e+06	3.39416e+07	65610984	48822028	100010104	3.16228e+06	5.44013e+07	50220992	49423988	3.16228e+06	3.16228e+06	2.64924e+07	46444012	42236980	3.16228e+06	3.16228e+06	2.37514e+07
A0A494B9D7;Q8VE10	tr|A0A494B9D7|A0A494B9D7_MOUSE N-alpha-acetyltransferase 40 OS=Mus musculus OX=10090 GN=Naa40 PE=1 SV=1;sp|Q8VE10|NAA40_MOUSE N-alpha-acetyltransferase 40 OS=Mus musculus OX=10090 GN=Naa40 PE=1 SV=1	50532008	3.16228e+06	33038990	40074980	3.17021e+07	62881992	62707008	24270004	3.16228e+06	3.82553e+07	62196032	59202988	65875028	45139004	58103263	74228984	3.16228e+06	70914992	30613992	4.47301e+07	76898968	43885988	63218016	27715992	52929741	51328000	62573032	46901984	45602984	51601500
A0A494B9K4;Q9QYB5	tr|A0A494B9K4|A0A494B9K4_MOUSE Gamma-adducin OS=Mus musculus OX=10090 GN=Add3 PE=1 SV=1;sp|Q9QYB5|ADDG_MOUSE Gamma-adducin OS=Mus musculus OX=10090 GN=Add3 PE=1 SV=2	711170176	601080384	551080128	380379712	560927600	662680704	691969472	454320128	510009952	579745064	762869248	624159680	486640416	405969888	569909808	609250304	521610336	504929632	461620096	524352592	435689728	517339488	484189856	389110208	456582320	404049728	527120032	428460032	424359744	445997384
A0A494B9R5;E9Q156;Q9EP82	tr|A0A494B9R5|A0A494B9R5_MOUSE tRNA (guanine-N(7)-)-methyltransferase non-catalytic subunit WDR4 (Fragment) OS=Mus musculus OX=10090 GN=Wdr4 PE=1 SV=1;tr|E9Q156|E9Q156_MOUSE tRNA (guanine-N(7)-)-methyltransferase non-catalytic subunit WDR4 OS=Mus musculus	258289920	193219856	199780160	213039776	216082428	193770096	236909920	165360016	250229936	211567492	189149792	218050096	250989936	218089840	219069916	230409904	242649952	227039792	173380144	218369948	249809936	199860032	212390032	186049920	212027480	240029840	175489936	201240208	175749856	198127460
A0A494B9Y5;Q9WTK5;A0A494BAQ2	tr|A0A494B9Y5|A0A494B9Y5_MOUSE Nuclear factor NF-kappa-B p100 subunit OS=Mus musculus OX=10090 GN=Nfkb2 PE=1 SV=1;sp|Q9WTK5|NFKB2_MOUSE Nuclear factor NF-kappa-B p100 subunit OS=Mus musculus OX=10090 GN=Nfkb2 PE=1 SV=1;tr|A0A494BAQ2|A0A494BAQ2_MOUSE Nuclea	753790528	865840704	948489792	527400224	773880312	755009792	912599872	713800192	689289728	767674896	859640064	814540160	821859904	734980480	807755152	658270208	827019520	884609472	826139200	799009600	748249280	820339904	813900096	782240192	791182368	681230208	769709376	784030400	621390400	714090096
A0A494B9Z0;A0A494BBA8;Q642K5;P62862	tr|A0A494B9Z0|A0A494B9Z0_MOUSE 40S ribosomal protein S30 OS=Mus musculus OX=10090 GN=Fau PE=1 SV=1;tr|A0A494BBA8|A0A494BBA8_MOUSE 40S ribosomal protein S30 OS=Mus musculus OX=10090 GN=Fau PE=1 SV=1;tr|Q642K5|Q642K5_MOUSE 40S ribosomal protein S30 OS=Mus mu	2336201216	1645099776	1402398976	398609632	1445577400	2161797632	1919600000	1503300608	1055799616	1660124464	1726101248	1714101120	3137597952	831670784	1852367776	2056498816	2197102336	1404198528	922109952	1644977408	2055297920	1804699392	1118800896	1110001024	1522199808	2331501568	1827799552	1298701056	1452101120	1727525824
A0A494BA44;Q04207	tr|A0A494BA44|A0A494BA44_MOUSE Transcription factor p65 OS=Mus musculus OX=10090 GN=Rela PE=1 SV=1;sp|Q04207|TF65_MOUSE Transcription factor p65 OS=Mus musculus OX=10090 GN=Rela PE=1 SV=1	361250048	251200000	299309824	283400224	298790024	283940320	279900288	251059936	241920000	264205136	308499840	266100080	247430160	280439872	275617488	327230272	260470256	272700000	280630208	285257684	266149760	240430224	278610080	250729920	258979996	253370000	252459728	405550208	305609952	304247472
A0A494BA97;Q62422	tr|A0A494BA97|A0A494BA97_MOUSE Osteoclast-stimulating factor 1 OS=Mus musculus OX=10090 GN=Ostf1 PE=1 SV=1;sp|Q62422|OSTF1_MOUSE Osteoclast-stimulating factor 1 OS=Mus musculus OX=10090 GN=Ostf1 PE=1 SV=2	508700192	349709824	474449920	601590144	483612520	372069728	473070432	520770272	435289984	450300104	449660224	377010176	515169696	572199360	478509864	512739808	387850240	460079840	715770048	519109984	476679488	471809952	467360480	692639872	527122448	434110144	430609632	414960448	716940416	499155160
A0A494BAB5;Q9D5T0;A0A494B9Y0	tr|A0A494BAB5|A0A494BAB5_MOUSE ATPase family AAA domain-containing protein 1 OS=Mus musculus OX=10090 GN=Atad1 PE=1 SV=1;sp|Q9D5T0|ATAD1_MOUSE ATPase family AAA domain-containing protein 1 OS=Mus musculus OX=10090 GN=Atad1 PE=1 SV=1;tr|A0A494B9Y0|A0A494B9Y	484469568	518340160	581710080	458849952	510842440	545080576	563300416	461690048	548309888	529595232	437510368	510690208	393310144	424279616	441447584	460059648	393539936	432800448	382699680	417274928	482770368	414409536	504740064	480700160	470655032	492420448	363620160	571220160	425209536	463117576
G5E8J8;F6ZBR8;A0A494BAG6;O88286	tr|G5E8J8|G5E8J8_MOUSE Protein Wiz OS=Mus musculus OX=10090 GN=Wiz PE=1 SV=1;tr|F6ZBR8|F6ZBR8_MOUSE Protein Wiz OS=Mus musculus OX=10090 GN=Wiz PE=1 SV=3;tr|A0A494BAG6|A0A494BAG6_MOUSE Protein Wiz OS=Mus musculus OX=10090 GN=Wiz PE=1 SV=1;sp|O88286|WIZ_MOU	3.16228e+06	3.16228e+06	3.16228e+06	3.16228e+06	3.16228e+06	3.16228e+06	50796012	3.16228e+06	56302028	2.83556e+07	3.16228e+06	3.16228e+06	3.16228e+06	3.16228e+06	3.16228e+06	3.16228e+06	3.16228e+06	52507984	3.16228e+06	1.54987e+07	61175996	3.16228e+06	47294008	43968992	3.89003e+07	3.16228e+06	3.16228e+06	3.16228e+06	3.16228e+06	3.16228e+06
A0A494BAI5;Q544X6;P22315;F6T2S0;Q91W09;A0A494B9Y8	tr|A0A494BAI5|A0A494BAI5_MOUSE Ferrochelatase OS=Mus musculus OX=10090 GN=Fech PE=1 SV=1;tr|Q544X6|Q544X6_MOUSE Ferrochelatase OS=Mus musculus OX=10090 GN=Fech PE=1 SV=1;sp|P22315|HEMH_MOUSE Ferrochelatase, mitochondrial OS=Mus musculus OX=10090 GN=Fech PE	520130272	406940064	538179904	442359936	476902544	480140000	424839936	411880160	467899584	446189920	553400000	431669984	573370368	554409536	528212472	526570496	428369728	555519744	496219648	501669904	502479648	494369568	459400416	507209984	490864904	841900096	567109440	533590560	526949920	617387504
A0A494BB58;A0A494BAJ5;A0A494BBF1;Q9WU84	tr|A0A494BB58|A0A494BB58_MOUSE Copper chaperone for superoxide dismutase OS=Mus musculus OX=10090 GN=Ccs PE=1 SV=1;tr|A0A494BAJ5|A0A494BAJ5_MOUSE Superoxide dismutase [Cu-Zn] OS=Mus musculus OX=10090 GN=Ccs PE=1 SV=1;tr|A0A494BBF1|A0A494BBF1_MOUSE Copper c	344450272	267010272	218449808	210159888	260017560	230750160	275550240	180590064	203289968	222545108	260470256	283300064	210260048	260450240	253620152	325220160	235639808	207030032	196790208	241170052	269360032	239580128	205550112	214479888	232242540	268389952	214089792	210200032	195350016	222007448
A0A494BAJ6;Q9WUL7	tr|A0A494BAJ6|A0A494BAJ6_MOUSE ADP-ribosylation factor-like protein 3 OS=Mus musculus OX=10090 GN=Arl3 PE=1 SV=1;sp|Q9WUL7|ARL3_MOUSE ADP-ribosylation factor-like protein 3 OS=Mus musculus OX=10090 GN=Arl3 PE=1 SV=1	100480080	93069976	100039976	3.16228e+06	7.41881e+07	81544040	3.16228e+06	82963968	89687040	6.43393e+07	113680008	65092996	84737992	161219824	106182705	109640104	95155016	106399920	94636976	101458004	86893016	86266000	3.16228e+06	132859928	7.72953e+07	97266056	3.16228e+06	92623984	107230008	7.50706e+07
F6SLP4;A0A494BAW5;A0A494BAK4;Q9DC16;A0A494BAX4	tr|F6SLP4|F6SLP4_MOUSE Endoplasmic reticulum-Golgi intermediate compartment protein 1 OS=Mus musculus OX=10090 GN=Ergic1 PE=1 SV=2;tr|A0A494BAW5|A0A494BAW5_MOUSE Endoplasmic reticulum-Golgi intermediate compartment protein 1 OS=Mus musculus OX=10090 GN=Erg	461369792	329710080	530919872	454260288	444065008	422839808	384950048	327889856	618830336	438627512	325960160	333399872	379590368	539750400	394675200	341240096	306429792	492220448	459520480	399852704	389319616	303340064	576849664	447019776	429132280	321179776	382419936	515409568	452089888	417774792
A0A494BAM2;Q9JJT0	tr|A0A494BAM2|A0A494BAM2_MOUSE RNA 3-terminal phosphate cyclase-like protein OS=Mus musculus OX=10090 GN=Rcl1 PE=1 SV=1;sp|Q9JJT0|RCL1_MOUSE RNA 3-terminal phosphate cyclase-like protein OS=Mus musculus OX=10090 GN=Rcl1 PE=2 SV=1	357280256	294530016	372830368	310779680	333855080	315010048	408950272	327570336	365849952	354345152	329780320	360160160	282950016	371720224	336152680	315140096	358310304	395649856	244719744	328455000	393539936	353819968	352049856	319520320	354732520	375199808	319499968	345639840	312929984	338317400
A0A494BB93;A0A494BAT2;Q9CXX9;A0A494BBL6;A0A494B9I7;A0A494BBK6	tr|A0A494BB93|A0A494BB93_MOUSE CUE domain-containing protein 2 OS=Mus musculus OX=10090 GN=Cuedc2 PE=1 SV=1;tr|A0A494BAT2|A0A494BAT2_MOUSE CUE domain-containing protein 2 OS=Mus musculus OX=10090 GN=Cuedc2 PE=1 SV=1;sp|Q9CXX9|CUED2_MOUSE CUE domain-contain	3.16228e+06	55729012	50998980	3.16228e+06	2.82631e+07	68615008	3.16228e+06	69757016	54369984	4.89761e+07	74257024	60153992	59718020	3.16228e+06	4.93228e+07	55586992	58139020	58920968	63248008	58973747	3.16228e+06	64544008	75387000	3.16228e+06	3.65639e+07	3.16228e+06	57729000	77199968	3.16228e+06	3.53134e+07
A0A494BAV5;P13011;Q99PL7;P13516	tr|A0A494BAV5|A0A494BAV5_MOUSE Stearoyl-CoA desaturase 2 OS=Mus musculus OX=10090 GN=Scd2 PE=1 SV=1;sp|P13011|SCD2_MOUSE Stearoyl-CoA desaturase 2 OS=Mus musculus OX=10090 GN=Scd2 PE=1 SV=2;sp|Q99PL7|SCD3_MOUSE Acyl-CoA desaturase 3 OS=Mus musculus OX=1009	3.16228e+06	81518976	174189936	99186992	8.95145e+07	131689944	76052008	128769984	136340080	118213004	108609944	69197024	3.16228e+06	98444016	6.98533e+07	99638000	70257016	154729904	93016960	104410470	69867008	85596032	172869968	3.16228e+06	8.28738e+07	56545992	102680048	142830016	102969968	101256506
A0A494BB75;E0CYH4;Q8C6G8	tr|A0A494BB75|A0A494BB75_MOUSE WD repeat-containing protein 26 OS=Mus musculus OX=10090 GN=Wdr26 PE=1 SV=1;tr|E0CYH4|E0CYH4_MOUSE WD repeat-containing protein 26 (Fragment) OS=Mus musculus OX=10090 GN=Wdr26 PE=1 SV=1;sp|Q8C6G8|WDR26_MOUSE WD repeat-contain	527309888	519259552	210830112	282910272	385077456	503060352	360749856	452180256	280039872	399007584	452859936	584800640	238160208	201420144	369310232	598830208	429289728	196999904	225640176	362690004	442800192	608480192	303880096	257150144	403077656	339249696	582849344	366700096	302379744	397794720
A0A494BB95;Q60872;Q3UTA4;Q3TQZ4;J3QP87	tr|A0A494BB95|A0A494BB95_MOUSE Eukaryotic translation initiation factor 4C OS=Mus musculus OX=10090 GN=Eif1a PE=1 SV=1;sp|Q60872|IF1A_MOUSE Eukaryotic translation initiation factor 1A OS=Mus musculus OX=10090 GN=Eif1a PE=2 SV=3;tr|Q3UTA4|Q3UTA4_MOUSE Eukar	1068499328	1383301376	1059599424	913600448	1106250144	1352299904	1762700928	1081399296	1290301056	1371675296	1210000640	1464899200	1241101312	1154198912	1267550016	1202900608	1330000384	895649216	861590336	1072535136	1299300096	1520200832	726469696	878650560	1106155296	1430001152	1226298880	846270720	935929024	1109624944
A0A494BBB0;O35350	tr|A0A494BBB0|A0A494BBB0_MOUSE Calcium-activated neutral proteinase 1 (Fragment) OS=Mus musculus OX=10090 GN=Capn1 PE=1 SV=1;sp|O35350|CAN1_MOUSE Calpain-1 catalytic subunit OS=Mus musculus OX=10090 GN=Capn1 PE=1 SV=1	810160832	862050240	663819648	626590400	740655280	804830656	680360192	765120640	745580800	748973072	798190016	741119616	798179520	712880704	762592464	758859328	813249792	601800192	717750080	722914848	646480512	784169856	723149568	679449408	708312336	715939840	698460672	814259392	644670208	718332528
R4H4V1;A0A494BBD3;R4H4Y7;Q9EQC5	tr|R4H4V1|R4H4V1_MOUSE N-terminal kinase-like protein OS=Mus musculus OX=10090 GN=Scyl1 PE=1 SV=1;tr|A0A494BBD3|A0A494BBD3_MOUSE N-terminal kinase-like protein (Fragment) OS=Mus musculus OX=10090 GN=Scyl1 PE=1 SV=1;tr|R4H4Y7|R4H4Y7_MOUSE N-terminal kinase-	247680224	350170144	226129760	242400176	266595076	254160176	225930224	286639744	267660144	258597572	260609856	286889760	244489856	271760288	265937440	308249984	261280272	251159744	271679744	273092436	331090016	254839744	268649984	241680000	274064936	324980288	297550272	397660160	285470144	326415216
A0A498WFS2;Q922Y1	tr|A0A498WFS2|A0A498WFS2_MOUSE UBX domain-containing protein 1 OS=Mus musculus OX=10090 GN=Ubxn1 PE=1 SV=1;sp|Q922Y1|UBXN1_MOUSE UBX domain-containing protein 1 OS=Mus musculus OX=10090 GN=Ubxn1 PE=1 SV=1	617570624	594860352	678300032	621079360	627952592	468569984	485249984	665550720	559929920	544825152	572669504	588500416	775799552	537490176	618614912	559050240	614060096	566999872	642900288	595752624	650820608	622930112	558580224	623099712	613857664	552450496	586940096	629729856	488000544	564280248
A0A498WGD8;Q8CDN6;A0A494B955;A0A494BBI1	tr|A0A498WGD8|A0A498WGD8_MOUSE Thioredoxin-like protein 1 OS=Mus musculus OX=10090 GN=Txnl1 PE=1 SV=1;sp|Q8CDN6|TXNL1_MOUSE Thioredoxin-like protein 1 OS=Mus musculus OX=10090 GN=Txnl1 PE=1 SV=3;tr|A0A494B955|A0A494B955_MOUSE Thioredoxin-like protein 1 OS=	2959400960	2881898240	3066101760	3290200832	3049400448	2819997440	2893502464	3051901440	3085601536	2962750720	2875299072	2943399424	2417399808	3209999872	2861524544	3073597952	2569999872	2514599424	3179999744	2834549248	3242603264	2819601152	2669399296	2783300096	2878725952	2370098176	1797098624	2280701696	2417298944	2216299360
A0A498WGK6;Q9ET30	tr|A0A498WGK6|A0A498WGK6_MOUSE Transmembrane 9 superfamily member OS=Mus musculus OX=10090 GN=Tm9sf3 PE=1 SV=1;sp|Q9ET30|TM9S3_MOUSE Transmembrane 9 superfamily member 3 OS=Mus musculus OX=10090 GN=Tm9sf3 PE=1 SV=1	3.16228e+06	93995976	3.16228e+06	129629912	5.74876e+07	123740032	125609888	97649024	111150104	114537262	3.16228e+06	118619944	115980104	119419960	8.92956e+07	116030032	89474984	152219840	155800128	128381246	80029960	94099024	143260048	147419936	116202242	94416016	109359976	107670064	163400000	118711514
A0A4W7N3B2;Q6SKR2	tr|A0A4W7N3B2|A0A4W7N3B2_MOUSE Methyltransferase N6AMT1 OS=Mus musculus OX=10090 GN=N6amt1 PE=1 SV=1;sp|Q6SKR2|N6MT1_MOUSE Methyltransferase N6AMT1 OS=Mus musculus OX=10090 GN=N6amt1 PE=1 SV=1	102000016	65522004	108010112	86529048	90515295	3.16228e+06	42069992	78095976	3.16228e+06	3.16226e+07	92421016	75730040	101090024	52355024	80399026	96304984	83434968	81104016	101740080	90646012	61317008	80250024	99770024	48941980	72569759	49333988	67835960	87217040	56812028	65299754
A0A571BD95;A0A5F8MP95;Q9ES00;G3UZD6	tr|A0A571BD95|A0A571BD95_MOUSE Ubiquitin conjugation factor E4 B OS=Mus musculus OX=10090 GN=Ube4b PE=1 SV=1;tr|A0A5F8MP95|A0A5F8MP95_MOUSE Ubiquitin conjugation factor E4 B OS=Mus musculus OX=10090 GN=Ube4b PE=1 SV=1;sp|Q9ES00|UBE4B_MOUSE Ubiquitin conjug	166370016	128099880	139699856	146109856	145069902	147489872	151879952	84864992	90882024	118779210	178440112	146149968	115170000	140539856	145074984	113390056	94081984	153819952	121709984	120750494	155180080	127140048	107830008	118619944	127192520	124940032	141570064	136870128	93798032	124294564
A0A571BGG1;A0A571BEF4;A0A571BET4;Q91X43	tr|A0A571BGG1|A0A571BGG1_MOUSE SH3 domain-containing protein 19 OS=Mus musculus OX=10090 GN=Sh3d19 PE=1 SV=1;tr|A0A571BEF4|A0A571BEF4_MOUSE SH3 domain-containing protein 19 OS=Mus musculus OX=10090 GN=Sh3d19 PE=1 SV=1;tr|A0A571BET4|A0A571BET4_MOUSE SH3 dom	181960192	97514024	178409952	51862024	127436548	166689984	102419952	126289984	100059968	123864972	130810032	89397016	146180144	114820008	120301800	107780056	117079912	156300096	110189928	122837498	130219920	96101968	118540000	106090088	112737994	124989976	86714032	83845000	95635040	97796012
A0A5F8MPB5;Q61739;F6VSK8	tr|A0A5F8MPB5|A0A5F8MPB5_MOUSE Integrin alpha-6 OS=Mus musculus OX=10090 GN=Itga6 PE=1 SV=1;sp|Q61739|ITA6_MOUSE Integrin alpha-6 OS=Mus musculus OX=10090 GN=Itga6 PE=1 SV=3;tr|F6VSK8|F6VSK8_MOUSE Integrin alpha-6 (Fragment) OS=Mus musculus OX=10090 GN=Itg	26755994	25613994	26004990	26983008	2.63395e+07	26135000	27811986	23367990	30184004	26874745	31425004	25140004	23359012	3.16228e+06	2.07716e+07	29523000	24217006	22756988	26615006	25778000	24396000	21694992	21418996	26594002	2.3526e+07	29881990	27288002	21560990	27577998	26577245
A0A5F8MPF3;A0A5F8MPN4;A0A5F8MPU7;Q8CJ19;A0A1D5RM34	tr|A0A5F8MPF3|A0A5F8MPF3_MOUSE F-actin monooxygenase OS=Mus musculus OX=10090 GN=Mical3 PE=1 SV=1;tr|A0A5F8MPN4|A0A5F8MPN4_MOUSE F-actin monooxygenase OS=Mus musculus OX=10090 GN=Mical3 PE=1 SV=1;tr|A0A5F8MPU7|A0A5F8MPU7_MOUSE F-actin monooxygenase OS=Mus	3.16228e+06	69562976	3.16228e+06	59657992	3.38864e+07	63221000	39657012	62826024	60487988	56548006	82043992	3.16228e+06	3.16228e+06	86589016	4.37394e+07	68468032	3.16228e+06	44880004	94062976	5.26433e+07	71549032	3.16228e+06	52771012	68427976	4.89776e+07	68264008	61548972	71452000	92596016	73465249
A0A5F8MPH8;O35452;A0A571BG59;E9Q2T3	tr|A0A5F8MPH8|A0A5F8MPH8_MOUSE Tenascin XB OS=Mus musculus OX=10090 GN=Tnxb PE=1 SV=1;tr|O35452|O35452_MOUSE Tenascin X OS=Mus musculus OX=10090 GN=Tnxb PE=1 SV=1;tr|A0A571BG59|A0A571BG59_MOUSE Tenascin XB OS=Mus musculus OX=10090 GN=Tnxb PE=1 SV=1;tr|E9Q2	93498000	91788968	61124968	48267976	73669978	71808032	169110064	63971972	62418984	91827263	112589880	95427048	57791020	46928976	78184231	115280072	109990008	50093008	58717020	83520027	88350000	145069872	43025000	45475980	80480213	147859888	92452984	44840008	3.16228e+06	7.20788e+07
A0A5F8MPK9;Q9EP69	tr|A0A5F8MPK9|A0A5F8MPK9_MOUSE Phosphatidylinositol-3-phosphatase SAC1 OS=Mus musculus OX=10090 GN=Sacm1l PE=1 SV=1;sp|Q9EP69|SAC1_MOUSE Phosphatidylinositol-3-phosphatase SAC1 OS=Mus musculus OX=10090 GN=Sacm1l PE=1 SV=1	346729952	419089536	564830080	576679936	476832376	501279456	410919872	447950336	603730048	490969928	431859616	442660192	459830368	476380224	452682600	439639712	350300096	567469440	582489856	484974776	393609952	361009760	548890560	625360128	482217600	321709888	445909952	544640256	514080288	456585096
A0A5F8MPN7;B8ZXI1;Z4YJE9;A0A5F8MPV7	tr|A0A5F8MPN7|A0A5F8MPN7_MOUSE Queuine tRNA-ribosyltransferase accessory subunit 2 OS=Mus musculus OX=10090 GN=Qtrt2 PE=1 SV=1;sp|B8ZXI1|QTRT2_MOUSE Queuine tRNA-ribosyltransferase accessory subunit 2 OS=Mus musculus OX=10090 GN=Qtrt2 PE=1 SV=2;tr|Z4YJE9|Z	389660032	292180064	283960256	318809664	321152504	285119936	322540320	271990144	246639792	281572548	298869760	313639936	293230304	305630080	302842520	400439712	305889920	337820160	324879680	342257368	272710208	259270176	308819776	251379904	273045016	257520272	243339888	301149856	289839936	272962488
A0A5F8MPP7;A2AAY5	tr|A0A5F8MPP7|A0A5F8MPP7_MOUSE SH3 and PX domain-containing protein 2B OS=Mus musculus OX=10090 GN=Sh3pxd2b PE=1 SV=1;sp|A2AAY5|SPD2B_MOUSE SH3 and PX domain-containing protein 2B OS=Mus musculus OX=10090 GN=Sh3pxd2b PE=1 SV=1	300420000	238499872	294539712	229310048	265692408	353990176	284560128	272020000	235900224	286617632	294040192	248669888	299759712	290239904	283177424	314390176	271389952	246600256	288820192	280300144	270710208	277920224	239299888	271020096	264737604	357740320	304139776	268379936	247820048	294520020
E9PUK3;A0A5F8MPQ8;E9PUI5;Q8K012;A0A0G2JFM9	tr|E9PUK3|E9PUK3_MOUSE Formin-binding protein 1-like OS=Mus musculus OX=10090 GN=Fnbp1l PE=1 SV=1;tr|A0A5F8MPQ8|A0A5F8MPQ8_MOUSE Formin-binding protein 1-like OS=Mus musculus OX=10090 GN=Fnbp1l PE=1 SV=1;tr|E9PUI5|E9PUI5_MOUSE Formin-binding protein 1-like	184599936	125520000	152359968	110069984	143137472	184769856	171469968	159270048	128020016	160882472	161089952	178279920	200860080	171040128	177817520	153350144	203330160	120720072	147489872	156222562	160089856	123939912	3.16228e+06	142140112	1.07333e+08	127550000	140039856	3.16228e+06	136310144	1.01766e+08
E9QMC1;A0A5F8MPT6;D3YUW7;P59242	tr|E9QMC1|E9QMC1_MOUSE Cingulin OS=Mus musculus OX=10090 GN=Cgn PE=1 SV=2;tr|A0A5F8MPT6|A0A5F8MPT6_MOUSE Cingulin OS=Mus musculus OX=10090 GN=Cgn PE=1 SV=1;tr|D3YUW7|D3YUW7_MOUSE Cingulin OS=Mus musculus OX=10090 GN=Cgn PE=1 SV=2;sp|P59242|CING_MOUSE Cingu	522340480	540640064	713120256	457669568	558442592	445570304	473679584	497489600	560969856	494427336	536679936	624690304	449619744	505679712	529167424	652350144	700589696	489409600	501570144	585979896	439970016	371100384	823319424	497359616	532937360	387859616	558089792	658369920	465070304	517347408
A0A5F8MPX8;Q921E6	tr|A0A5F8MPX8|A0A5F8MPX8_MOUSE Polycomb protein EED OS=Mus musculus OX=10090 GN=Eed PE=1 SV=1;sp|Q921E6|EED_MOUSE Polycomb protein EED OS=Mus musculus OX=10090 GN=Eed PE=1 SV=1	3.16228e+06	3.16228e+06	90332976	3.16228e+06	2.4955e+07	3.16228e+06	3.16228e+06	107169984	92992960	5.16219e+07	3.16228e+06	3.16228e+06	115959992	113140088	5.88562e+07	3.16228e+06	105529896	3.16228e+06	82205032	4.85149e+07	3.16228e+06	3.16228e+06	3.16228e+06	3.16228e+06	3.16228e+06	3.16228e+06	78241024	90678984	75692960	6.19438e+07
A0A5F8MPY3;P34152	tr|A0A5F8MPY3|A0A5F8MPY3_MOUSE Non-specific protein-tyrosine kinase OS=Mus musculus OX=10090 GN=Ptk2 PE=1 SV=1;sp|P34152|FAK1_MOUSE Focal adhesion kinase 1 OS=Mus musculus OX=10090 GN=Ptk2 PE=1 SV=4	440029920	482459872	534299936	496720032	488377440	364189920	397270048	581379392	620119936	490739824	473179520	514029504	383179840	497980352	467092304	487770176	439600128	552269760	588099968	516935008	423579584	486889472	624760320	512909856	512034808	340029824	514090464	477109888	530830112	465515072
Q5UE59;E9Q7C9;Q8CD76;A0A5F8MPZ2;Q7TNF4;O88447	tr|Q5UE59|Q5UE59_MOUSE Kinesin light chain OS=Mus musculus OX=10090 GN=Klc1 PE=1 SV=1;tr|E9Q7C9|E9Q7C9_MOUSE Kinesin light chain OS=Mus musculus OX=10090 GN=Klc1 PE=1 SV=1;tr|Q8CD76|Q8CD76_MOUSE Kinesin light chain OS=Mus musculus OX=10090 GN=Klc1 PE=1 SV=	808270144	769949440	846209408	853860544	819572384	753229568	741780672	757550720	751470144	751007776	722370304	728940160	639769600	853339456	736104880	718609600	675419584	824080896	787820288	751482592	813299776	752589760	712289216	1055799616	833494592	671020032	692049984	771320192	813199808	736897504
A0A5H1ZRL3;Q8C4Y3	tr|A0A5H1ZRL3|A0A5H1ZRL3_MOUSE Negative elongation factor B OS=Mus musculus OX=10090 GN=Nelfb PE=1 SV=1;sp|Q8C4Y3|NELFB_MOUSE Negative elongation factor B OS=Mus musculus OX=10090 GN=Nelfb PE=1 SV=2	92812008	158980032	98882968	147350032	124506260	117760104	129100112	3.16228e+06	125429896	9.38631e+07	94683024	137369952	120869936	51507016	101107482	111829976	99359968	114820008	113369888	109844960	111359968	139880048	112559968	90046992	113461744	117550056	87050960	60439992	70114992	83789000
A0A5H1ZRL7;P70399	tr|A0A5H1ZRL7|A0A5H1ZRL7_MOUSE Transformation-related protein 53-binding protein 1 OS=Mus musculus OX=10090 GN=Trp53bp1 PE=1 SV=1;sp|P70399|TP53B_MOUSE TP53-binding protein 1 OS=Mus musculus OX=10090 GN=Tp53bp1 PE=1 SV=3	110550080	128540016	70695992	121979952	107941510	108100048	89056976	81530968	93212024	92975004	77448976	79407992	114539976	106700112	94524264	102830096	92993984	67058992	111800024	93670774	90913960	81260000	70629040	99478952	85570488	103079920	90508000	74236976	83567992	87848222
A0A5K1VVQ1;A0A5K1VVQ9;A2ASS6;E9Q8N1;E9Q8K5	tr|A0A5K1VVQ1|A0A5K1VVQ1_MOUSE Titin OS=Mus musculus OX=10090 GN=Ttn PE=1 SV=1;tr|A0A5K1VVQ9|A0A5K1VVQ9_MOUSE Titin OS=Mus musculus OX=10090 GN=Ttn PE=1 SV=1;sp|A2ASS6|TITIN_MOUSE Titin OS=Mus musculus OX=10090 GN=Ttn PE=1 SV=1;tr|E9Q8N1|E9Q8N1_MOUSE Titin	376150176	380140064	400629696	493889984	412702480	418670112	419449536	296909984	439510368	393635000	322449696	330739776	402289696	410929792	366602240	499090432	347960256	433959552	315340160	399087600	485309664	417860000	346620352	3.16228e+06	3.13238e+08	330840032	355589632	426709856	392580160	376429920
A0A5K1VVS7;Q99KD5;D3YZN8	tr|A0A5K1VVS7|A0A5K1VVS7_MOUSE Protein unc-45 homolog A OS=Mus musculus OX=10090 GN=Unc45a PE=1 SV=1;sp|Q99KD5|UN45A_MOUSE Protein unc-45 homolog A OS=Mus musculus OX=10090 GN=Unc45a PE=1 SV=2;tr|D3YZN8|D3YZN8_MOUSE Protein unc-45 homolog A (Fragment) OS=M	438409568	606350080	441229728	372440032	464607352	293900096	394250080	490589952	437390304	404032608	449130304	297650240	695250240	350160128	448047728	305520032	268670048	444660320	381819968	350167592	746160576	436339840	798579200	533410144	628622440	378949920	367999648	787330816	503359808	509410048
G3UY24;A0A668KLU7;O08580;E9QKA2;G5E8P8;Q61539	tr|G3UY24|G3UY24_MOUSE Steroid hormone receptor ERR1 OS=Mus musculus OX=10090 GN=Esrra PE=1 SV=2;tr|A0A668KLU7|A0A668KLU7_MOUSE Steroid hormone receptor ERR1 OS=Mus musculus OX=10090 GN=Esrra PE=1 SV=1;sp|O08580|ERR1_MOUSE Steroid hormone receptor ERR1 OS=	3.16228e+06	14758999	16918008	21563002	1.41006e+07	9942305	3.16228e+06	18024994	13643996	1.11934e+07	15715999	15798003	3.16228e+06	12595999	1.18181e+07	18593004	3.16228e+06	3.16228e+06	17686000	1.06509e+07	15768993	3.16228e+06	16495003	3.16228e+06	9.64714e+06	13995993	3.16228e+06	3.16228e+06	3.16228e+06	5.87071e+06
A0A6I8MX00;A0A6I8MWX8;Q9QYI3;A0A6I8MWZ1;A0A6I8MWY7;F7BTP8;A0A6I8MWZ9	tr|A0A6I8MX00|A0A6I8MX00_MOUSE DnaJ homolog subfamily C member 7 OS=Mus musculus OX=10090 GN=Dnajc7 PE=1 SV=1;tr|A0A6I8MWX8|A0A6I8MWX8_MOUSE DnaJ homolog subfamily C member 7 OS=Mus musculus OX=10090 GN=Dnajc7 PE=1 SV=1;sp|Q9QYI3|DNJC7_MOUSE DnaJ homolog s	958980160	886519104	1090001152	832180480	941920224	1003200192	967240960	784209472	950249280	926224976	875349696	929599872	804830656	957919360	891924896	845969728	892519680	924829312	734320640	849409840	905330496	876669312	905370240	799879680	871812432	879839872	976460160	1048399680	849650304	938587504
Z4YJU8;A0A6I8MWY5;E9PUQ5;Q921M4	tr|Z4YJU8|Z4YJU8_MOUSE Golgin subfamily A member 2 OS=Mus musculus OX=10090 GN=Golga2 PE=1 SV=2;tr|A0A6I8MWY5|A0A6I8MWY5_MOUSE Golgin subfamily A member 2 OS=Mus musculus OX=10090 GN=Golga2 PE=1 SV=1;tr|E9PUQ5|E9PUQ5_MOUSE Golgin subfamily A member 2 OS=Mu	1018100288	862120256	863179200	643290048	846672448	727470592	780529472	625320320	899579520	758224976	784159488	721040640	653989568	738609472	724449792	826079296	635750272	800510528	742339584	751169920	755459200	665499584	844709312	799549568	766304416	682799744	618379392	812699968	728730496	710652400
A1BN54;Q7TPR4	tr|A1BN54|A1BN54_MOUSE Alpha-actinin cytoskeletal isoform OS=Mus musculus OX=10090 GN=Actn1 PE=1 SV=1;sp|Q7TPR4|ACTN1_MOUSE Alpha-actinin-1 OS=Mus musculus OX=10090 GN=Actn1 PE=1 SV=1	784269696	724780672	714069824	727299712	737604976	658020160	670899264	625979776	1073400320	757074880	822679616	672870400	671739520	847410624	753675040	840780480	740000768	595759744	960280320	784205328	601469888	651980672	695489984	963609408	728137488	633819648	732230592	617969408	1190899968	793729904
A1L3S7;Q8VHR5	tr|A1L3S7|A1L3S7_MOUSE Gatad2b protein OS=Mus musculus OX=10090 GN=Gatad2b PE=1 SV=1;sp|Q8VHR5|P66B_MOUSE Transcriptional repressor p66-beta OS=Mus musculus OX=10090 GN=Gatad2b PE=1 SV=1	175759888	212369984	182680032	223060176	198467520	184430160	209580128	190689952	210939872	198910028	202280032	195440112	299899936	167880176	216375064	209960160	262440096	230700000	171670032	218692572	213300032	166519872	159709936	161569984	175274956	203180192	167370000	181290160	187040000	184720088
A2A432;E9PXY1;J3QJX0	sp|A2A432|CUL4B_MOUSE Cullin-4B OS=Mus musculus OX=10090 GN=Cul4b PE=1 SV=1;tr|E9PXY1|E9PXY1_MOUSE Cullin-4B OS=Mus musculus OX=10090 GN=Cul4b PE=1 SV=2;tr|J3QJX0|J3QJX0_MOUSE Cullin-4B OS=Mus musculus OX=10090 GN=Cul4b PE=1 SV=1	124100040	204710016	82525984	101489944	128206496	120439928	97302048	135380032	105430064	114638018	113689992	109310040	90250000	117989960	107809998	84855024	112030048	96857040	165670048	114853040	161230096	99236008	140850048	122200056	130879052	84430040	128699880	105229992	190009872	127092446
A2A468;Q05BA5;O09000	tr|A2A468|A2A468_MOUSE Nuclear receptor coactivator OS=Mus musculus OX=10090 GN=Ncoa3 PE=1 SV=1;tr|Q05BA5|Q05BA5_MOUSE Nuclear receptor coactivator OS=Mus musculus OX=10090 GN=Ncoa3 PE=1 SV=1;sp|O09000|NCOA3_MOUSE Nuclear receptor coactivator 3 OS=Mus musc	3.16228e+06	3.16228e+06	92968968	3.16228e+06	2.5614e+07	73080976	3.16228e+06	54948024	49518012	4.51773e+07	68198008	43891000	56781972	3.16228e+06	4.30083e+07	98122984	16156998	89328040	3.16228e+06	5.16926e+07	3.16228e+06	3.16228e+06	103730008	43674004	3.84321e+07	3.16228e+06	3.16228e+06	93735024	37445984	3.43764e+07
A2A4A6;Q62077	tr|A2A4A6|A2A4A6_MOUSE 1-phosphatidylinositol 4,5-bisphosphate phosphodiesterase gamma OS=Mus musculus OX=10090 GN=Plcg1 PE=1 SV=1;sp|Q62077|PLCG1_MOUSE 1-phosphatidylinositol 4,5-bisphosphate phosphodiesterase gamma-1 OS=Mus musculus OX=10090 GN=Plcg1 PE=	295429728	249590064	330949728	272440256	287102444	237479744	261109936	253929776	310839744	265839800	309099968	327789792	330280352	311850240	319755088	299259872	353150080	336940032	298009952	321839984	187920192	291519936	261350288	270750048	252885116	340909824	401930336	371269920	355530304	367410096
A2A4N9;A2A4P0	tr|A2A4N9|A2A4N9_MOUSE RNA helicase (Fragment) OS=Mus musculus OX=10090 GN=Dhx8 PE=1 SV=8;sp|A2A4P0|DHX8_MOUSE ATP-dependent RNA helicase DHX8 OS=Mus musculus OX=10090 GN=Dhx8 PE=2 SV=1	78752968	114320112	47634988	62739996	75862016	77447016	74652032	83397968	76112984	77902500	112770016	90805016	71622992	92017016	91803760	98615056	65262024	83163976	95832968	85718506	108040008	66789980	82710032	60866996	79601754	60145008	65644996	108510064	69454984	75938763
A2A4P3;A2A4P4;Q3THG9	tr|A2A4P3|A2A4P3_MOUSE Predicted gene, 27029 OS=Mus musculus OX=10090 GN=Gm27029 PE=3 SV=1;tr|A2A4P4|A2A4P4_MOUSE Predicted gene, 27029 OS=Mus musculus OX=10090 GN=Gm27029 PE=3 SV=1;sp|Q3THG9|AASD1_MOUSE Alanyl-tRNA editing protein Aarsd1 OS=Mus musculus O	885400448	950510208	1044500160	849159744	932392640	796099968	890610816	805799744	859349376	837964976	787780480	963490880	1040000576	858540224	912453040	864960896	1020000128	1123399552	716320384	931170240	888520640	894189120	946319936	811289536	885079808	976580288	777170432	1035399872	896190208	921335200
A2A547;P84099	tr|A2A547|A2A547_MOUSE Ribosomal protein L19 OS=Mus musculus OX=10090 GN=Rpl19 PE=1 SV=1;sp|P84099|RL19_MOUSE 60S ribosomal protein L19 OS=Mus musculus OX=10090 GN=Rpl19 PE=1 SV=1	4499101184	4774704640	4483804160	3895197184	4413201792	4762599424	4668199424	5099998720	4807803904	4834650368	4183796736	3789698816	6597694464	4769695232	4835221312	4799702528	5890098176	3999203840	4192101120	4720276416	4263398912	5260504064	3678598656	4833399808	4508975360	6569993728	5663901184	3559998208	5617797632	5352922688
A2A5R2	sp|A2A5R2|BIG2_MOUSE Brefeldin A-inhibited guanine nucleotide-exchange protein 2 OS=Mus musculus OX=10090 GN=Arfgef2 PE=1 SV=1	277109728	342269760	310510240	292970272	305715000	285749856	279569824	354029824	359180000	319632376	294149952	441760032	384220416	288659776	352197544	361250048	324350048	369629952	334280320	347377592	430449856	338609632	391359616	414469600	393722176	302959968	336119744	309950272	328350272	319345064
A2A5S3;Q9DBE7;Q9Z108;A2A5R8;V9GX87	tr|A2A5S3|A2A5S3_MOUSE Double-stranded RNA-binding protein Staufen homolog 1 OS=Mus musculus OX=10090 GN=Stau1 PE=1 SV=1;tr|Q9DBE7|Q9DBE7_MOUSE Double-stranded RNA-binding protein Staufen homolog 1 OS=Mus musculus OX=10090 GN=Stau1 PE=1 SV=1;sp|Q9Z108|STAU	446950080	356419872	452300416	516270464	442985208	439309664	406230272	376689920	466899904	422282440	407700352	341609728	584669632	408190336	435542512	391689792	421429888	435849536	410020320	414747384	420390080	389329856	426200416	472600064	427130104	462580032	330730336	429460416	362040224	396202752
A2A5Z6	sp|A2A5Z6|SMUF2_MOUSE E3 ubiquitin-protein ligase SMURF2 OS=Mus musculus OX=10090 GN=Smurf2 PE=1 SV=1	42592020	36519016	39663980	33635012	38102507	66406968	3.16228e+06	37855984	3.16228e+06	2.76469e+07	3.16228e+06	40676004	39167000	3.16228e+06	2.15419e+07	39330020	3.16228e+06	41229008	3.16228e+06	2.17209e+07	3.16228e+06	39101988	42317004	3.16228e+06	2.19359e+07	34908988	38267992	36250004	39562988	37247493
E9Q6A7;A2A655;A2A654	tr|E9Q6A7|E9Q6A7_MOUSE Bromodomain PHD finger transcription factor OS=Mus musculus OX=10090 GN=Bptf PE=1 SV=1;tr|A2A655|A2A655_MOUSE Bromodomain PHD finger transcription factor OS=Mus musculus OX=10090 GN=Bptf PE=1 SV=1;tr|A2A654|A2A654_MOUSE Bromodomain P	107079888	3.16228e+06	3.16228e+06	100499936	5.34761e+07	90396968	3.16228e+06	3.16228e+06	70711984	4.18584e+07	81334984	74906968	3.16228e+06	3.16228e+06	4.06416e+07	83902008	64239012	125540120	3.16228e+06	6.92109e+07	77555000	3.16228e+06	3.16228e+06	3.16228e+06	2.17605e+07	3.16228e+06	3.16228e+06	3.16228e+06	3.16228e+06	3.16228e+06
A2A6Q5;Q8R568	sp|A2A6Q5|CDC27_MOUSE Cell division cycle protein 27 homolog OS=Mus musculus OX=10090 GN=Cdc27 PE=1 SV=1;tr|Q8R568|Q8R568_MOUSE Cell division cycle 27 homolog (S. cerevisiae) OS=Mus musculus OX=10090 GN=Cdc27 PE=1 SV=1	85579960	126510088	3.16228e+06	3.16228e+06	5.46037e+07	114030032	119770032	90527976	3.16228e+06	8.18726e+07	142819984	260929952	3.16228e+06	3.16228e+06	1.02519e+08	172560096	3.16228e+06	95416984	58304012	8.23608e+07	134840048	193979984	228280096	3.16228e+06	1.40066e+08	65364000	140100144	70734040	77461984	88415042
A2A6U3;Q80UG5	tr|A2A6U3|A2A6U3_MOUSE Septin-9 OS=Mus musculus OX=10090 GN=Septin9 PE=1 SV=1;sp|Q80UG5|SEPT9_MOUSE Septin-9 OS=Mus musculus OX=10090 GN=Septin9 PE=1 SV=1	2529997312	2732502784	2847801600	2595800832	2676525632	2399402496	2235299328	2795201024	2750001664	2544976128	2570801408	2178098688	2493900800	2609700608	2463125376	2567799808	2202198272	2705598720	2480797696	2489098624	2475198208	2391601408	2680000768	2599399936	2536550080	2468099072	2342601984	2555301120	2373801472	2434950912
A2A7A7;Q8CFX1	tr|A2A7A7|A2A7A7_MOUSE GDH/6PGL endoplasmic bifunctional protein OS=Mus musculus OX=10090 GN=H6pd PE=1 SV=1;sp|Q8CFX1|G6PE_MOUSE GDH/6PGL endoplasmic bifunctional protein OS=Mus musculus OX=10090 GN=H6pd PE=1 SV=2	160579952	217709920	294920288	339310048	253130052	158990160	168990160	272000288	251239728	212805084	184349984	191580160	256830160	230129776	215722520	196050064	203239984	287049824	207389952	223432456	138810000	163599984	393870208	220730112	229252576	197230176	223980000	330020096	281480064	258177584
A2A7K5;Q9EQS3	tr|A2A7K5|A2A7K5_MOUSE c-Myc-binding protein OS=Mus musculus OX=10090 GN=Mycbp PE=1 SV=1;sp|Q9EQS3|MYCBP_MOUSE c-Myc-binding protein OS=Mus musculus OX=10090 GN=Mycbp PE=1 SV=5	3.16228e+06	3.16228e+06	87551984	3.16228e+06	2.42597e+07	3.16228e+06	3.16228e+06	3.16228e+06	3.16228e+06	3.16228e+06	3.16228e+06	3.16228e+06	33567020	76102960	2.89986e+07	38570992	3.16228e+06	65575984	92116992	4.98566e+07	3.16228e+06	3.16228e+06	95338032	56944988	3.96519e+07	3.16228e+06	3.16228e+06	67848032	69321960	3.58736e+07
A2A7S7;Q91WQ3	tr|A2A7S7|A2A7S7_MOUSE Tyrosine--tRNA ligase OS=Mus musculus OX=10090 GN=Yars PE=1 SV=1;sp|Q91WQ3|SYYC_MOUSE Tyrosine--tRNA ligase, cytoplasmic OS=Mus musculus OX=10090 GN=Yars1 PE=1 SV=3	1110600832	1216199424	956830400	986919616	1067637568	901630400	1035800128	787230592	1026300032	937740288	1041499776	1013500800	857400384	1006499008	979724992	956939648	860180096	846529024	907659456	892827056	1011199936	1076598912	1158800640	938959168	1046389664	1141700864	1056899136	1015499072	1013300480	1056849888
A2A848	tr|A2A848|A2A848_MOUSE Peroxisomal acyl-coenzyme A oxidase 1 (Fragment) OS=Mus musculus OX=10090 GN=Acox1 PE=1 SV=1	3.16228e+06	3.16228e+06	3.16228e+06	87449952	2.42342e+07	3.16228e+06	3.16228e+06	39835980	110699968	3.92151e+07	3.16228e+06	88099024	55078012	59680988	5.15051e+07	3.16228e+06	3.16228e+06	61122016	3.16228e+06	1.76522e+07	3.16228e+06	3.16228e+06	36589012	119590008	4.06259e+07	3.16228e+06	49284992	3.16228e+06	61384976	2.92486e+07
E9QKA4;A2A8V8;A2A8V9;E9PUK6;Q52KI8;A2A983	tr|E9QKA4|E9QKA4_MOUSE Serine/arginine repetitive matrix protein 1 OS=Mus musculus OX=10090 GN=Srrm1 PE=1 SV=1;tr|A2A8V8|A2A8V8_MOUSE Serine/arginine repetitive matrix protein 1 OS=Mus musculus OX=10090 GN=Srrm1 PE=1 SV=1;tr|A2A8V9|A2A8V9_MOUSE Serine/argi	135289984	128519976	129249888	3.16228e+06	9.90555e+07	110919936	144480144	3.16228e+06	122689960	9.53131e+07	117169936	108740008	120449976	130729912	119272458	3.16228e+06	159740112	131239880	109259880	1.00851e+08	120059952	113190040	3.16228e+06	126520096	9.07331e+07	143569936	111090080	132939888	142039952	132409964
A2A9I0;O35166	tr|A2A9I0|A2A9I0_MOUSE Golgi SNAP receptor complex member 2 OS=Mus musculus OX=10090 GN=Gosr2 PE=1 SV=1;sp|O35166|GOSR2_MOUSE Golgi SNAP receptor complex member 2 OS=Mus musculus OX=10090 GN=Gosr2 PE=1 SV=2	236670208	164929920	197219792	140360048	184794992	168090080	188919824	153610000	150269984	165222472	168459968	163089920	153179856	108330072	148264954	161129920	179210176	223029808	120400000	170942476	165049840	148260112	126420112	120720072	140112534	183459936	182940176	171090096	111280032	162192560
A6PWC3;A2A9Q2;Q8BHG1	tr|A6PWC3|A6PWC3_MOUSE Nardilysin, N-arginine dibasic convertase, NRD convertase 1 OS=Mus musculus OX=10090 GN=Nrd1 PE=1 SV=1;tr|A2A9Q2|A2A9Q2_MOUSE Nardilysin, N-arginine dibasic convertase, NRD convertase 1 OS=Mus musculus OX=10090 GN=Nrd1 PE=1 SV=1;sp|Q	984739648	820759744	843000768	815390272	865972608	854939328	856380544	765730816	858219776	833817616	781620288	837809536	844839168	907400384	842917344	838910400	994680320	829609664	843869440	876767456	870949376	797699392	787040448	851280704	826742480	931081024	770240320	799879680	828770240	832492816
A2AA71;Q3U2P1	tr|A2AA71|A2AA71_MOUSE Protein transport protein Sec24A OS=Mus musculus OX=10090 GN=Sec24a PE=1 SV=1;sp|Q3U2P1|SC24A_MOUSE Protein transport protein Sec24A OS=Mus musculus OX=10090 GN=Sec24a PE=1 SV=1	290750208	372090176	247280256	364289920	318602640	250210160	348320352	306540160	256529744	290400104	370309952	302250272	358340192	314020352	336230192	288550144	255009920	400370272	308669920	313150064	348549888	282100096	409020320	276569888	329060048	290389696	252130096	377760160	283209856	300872452
A2AAN0;O35250	tr|A2AAN0|A2AAN0_MOUSE Exocyst complex component 7 OS=Mus musculus OX=10090 GN=Exoc7 PE=1 SV=1;sp|O35250|EXOC7_MOUSE Exocyst complex component 7 OS=Mus musculus OX=10090 GN=Exoc7 PE=1 SV=2	116239920	128369928	107889928	119910032	118102452	68560032	97226976	96099016	140529984	100604002	104579912	91356032	149849856	100880024	111666456	90493000	102310032	123349912	104320048	105118248	92809968	83503976	172259872	138970128	121885986	77244992	152470080	143859952	124269936	124461240
A2ABV5;A2BDN7;A2BDP0	sp|A2ABV5|MED14_MOUSE Mediator of RNA polymerase II transcription subunit 14 OS=Mus musculus OX=10090 GN=Med14 PE=1 SV=1;tr|A2BDN7|A2BDN7_MOUSE Mediator of RNA polymerase II transcription subunit 14 OS=Mus musculus OX=10090 GN=Med14 PE=1 SV=1;tr|A2BDP0|A2B	48198016	54734028	65840032	3.16228e+06	4.29836e+07	52569996	70002992	32750992	62561972	54471488	3.16228e+06	109960064	44570976	43278000	5.02428e+07	65710976	85029984	56728008	69255016	69180996	61924972	141980080	53512008	61392996	79702514	62678028	69914968	72428984	59106992	66032243
A2ABY3;Q922E4	tr|A2ABY3|A2ABY3_MOUSE Ethanolamine-phosphate cytidylyltransferase OS=Mus musculus OX=10090 GN=Pcyt2 PE=1 SV=1;sp|Q922E4|PCY2_MOUSE Ethanolamine-phosphate cytidylyltransferase OS=Mus musculus OX=10090 GN=Pcyt2 PE=1 SV=1	175380144	239059856	3.16228e+06	83159040	1.2519e+08	147600032	231659968	245040240	3.16228e+06	1.56866e+08	187019888	238039952	3.16228e+06	3.16228e+06	1.07846e+08	202200096	234649952	3.16228e+06	3.16228e+06	1.10794e+08	176220160	217219968	205729840	99858024	174756998	158300032	196359840	170690064	3.16228e+06	1.32128e+08
A2AC65;Q61805	tr|A2AC65|A2AC65_MOUSE Lipopolysaccharide-binding protein OS=Mus musculus OX=10090 GN=Lbp PE=1 SV=1;sp|Q61805|LBP_MOUSE Lipopolysaccharide-binding protein OS=Mus musculus OX=10090 GN=Lbp PE=1 SV=2	43765980	39455016	3.16228e+06	3.16228e+06	2.23864e+07	44948008	72783968	32170988	30378002	4.50702e+07	42891000	44049976	35111992	3.16228e+06	3.13038e+07	45542988	49891016	31658002	3.16228e+06	3.25636e+07	32395998	36887992	3.16228e+06	3.16228e+06	1.89021e+07	3.16228e+06	3.16228e+06	3.16228e+06	3.16228e+06	3.16228e+06
A2ACM0;Q8K4Q0	tr|A2ACM0|A2ACM0_MOUSE Regulatory-associated protein of mTOR OS=Mus musculus OX=10090 GN=Rptor PE=1 SV=1;sp|Q8K4Q0|RPTOR_MOUSE Regulatory-associated protein of mTOR OS=Mus musculus OX=10090 GN=Rptor PE=1 SV=1	53175996	87420960	3.16228e+06	3.16228e+06	3.67304e+07	57428016	55089016	3.16228e+06	3.16228e+06	2.97104e+07	111889912	72476000	3.16228e+06	41080980	5.71523e+07	60429972	3.16228e+06	3.16228e+06	3.16228e+06	1.74792e+07	67016964	58349992	83325016	3.16228e+06	5.29636e+07	65936972	3.16228e+06	3.16228e+06	3.16228e+06	1.8856e+07
A2ACV6;E1U8D0	tr|A2ACV6|A2ACV6_MOUSE Protein SOGA1 OS=Mus musculus OX=10090 GN=Soga1 PE=1 SV=1;sp|E1U8D0|SOGA1_MOUSE Protein SOGA1 OS=Mus musculus OX=10090 GN=Soga1 PE=1 SV=3	128000056	155390128	197930016	96424016	144436054	137030112	152380048	156869840	125269976	142887494	88093024	197329824	127740040	86994968	125039464	97634008	125819968	120979872	108440032	113218470	80392008	119369880	249430080	166899856	154022956	63278016	108560112	154549920	96453984	105710508
A2ADH1;Q9CQY5	tr|A2ADH1|A2ADH1_MOUSE Dolichyl-diphosphooligosaccharide--protein glycosyltransferase subunit MAGT1 OS=Mus musculus OX=10090 GN=Magt1 PE=1 SV=1;sp|Q9CQY5|MAGT1_MOUSE Magnesium transporter protein 1 OS=Mus musculus OX=10090 GN=Magt1 PE=1 SV=1	225760128	191909856	248810272	250430032	229227572	239410256	242260224	226310080	267850048	243957652	179820000	185060192	287230144	282879840	233747544	192059936	205519872	245549792	245290032	222104908	224649904	268170208	220339776	250430032	240897480	249880160	188409840	222850144	250749744	227972472
A2ADR8;Q8R3G1	tr|A2ADR8|A2ADR8_MOUSE Nuclear inhibitor of protein phosphatase 1 OS=Mus musculus OX=10090 GN=Ppp1r8 PE=1 SV=1;sp|Q8R3G1|PP1R8_MOUSE Nuclear inhibitor of protein phosphatase 1 OS=Mus musculus OX=10090 GN=Ppp1r8 PE=1 SV=1	199910064	198040000	183540112	144079984	181392540	196670112	202129952	144779952	189790112	183342532	115099968	139200112	175060016	170049952	149852512	188620128	153679840	3.16228e+06	185760064	1.32806e+08	214330160	158710048	216840144	190399984	195070084	179720128	158529968	173369872	3.16228e+06	1.28696e+08
A2ADY9	sp|A2ADY9|DDI2_MOUSE Protein DDI1 homolog 2 OS=Mus musculus OX=10090 GN=Ddi2 PE=1 SV=1	154790048	131450144	146070080	137389872	142425036	113440112	144430016	149249872	137019888	136034972	148409952	180210160	143510048	144840048	154242552	155150096	147429968	140520096	3.16228e+06	1.11566e+08	131770072	147660000	3.16228e+06	151029872	1.08406e+08	149340016	156269888	3.16228e+06	3.16228e+06	7.79836e+07
A2AE27;Q9DBT5	tr|A2AE27|A2AE27_MOUSE AMP deaminase OS=Mus musculus OX=10090 GN=Ampd2 PE=1 SV=1;sp|Q9DBT5|AMPD2_MOUSE AMP deaminase 2 OS=Mus musculus OX=10090 GN=Ampd2 PE=1 SV=1	943549824	734489984	938979776	800440192	854364944	862550144	944470208	873680896	1071299840	938000272	817360384	820379520	986590208	973920448	899562640	989510592	847749376	854729088	932269632	906064672	1069999680	832129280	904180160	808529344	903709616	896300416	816960256	873239744	764840128	837835136
A2AEB5;A2AEB4;A2AEB3;Q9R0Q4	tr|A2AEB5|A2AEB5_MOUSE Mortality factor 4-like protein 2 (Fragment) OS=Mus musculus OX=10090 GN=Morf4l2 PE=1 SV=1;tr|A2AEB4|A2AEB4_MOUSE Mortality factor 4-like protein 2 (Fragment) OS=Mus musculus OX=10090 GN=Morf4l2 PE=1 SV=8;tr|A2AEB3|A2AEB3_MOUSE Morta	3.16228e+06	142620032	197270032	272749728	1.53951e+08	105180096	97860032	285049824	168049840	164034948	174950096	175240016	214500144	190860032	188887572	159109952	142170080	393719744	241570160	234142484	145809856	206480224	431590368	308760096	273160136	186230176	171380000	296739840	154149968	202124996
A2AEC2;Q8R0A5;Q8CCT4;Q9DB24	tr|A2AEC2|A2AEC2_MOUSE Transcription elongation factor A protein-like 3 (Fragment) OS=Mus musculus OX=10090 GN=Tceal3 PE=1 SV=1;sp|Q8R0A5|TCAL3_MOUSE Transcription elongation factor A protein-like 3 OS=Mus musculus OX=10090 GN=Tceal3 PE=1 SV=2;sp|Q8CCT4|TC	3.16228e+06	3.16228e+06	3.16228e+06	153280128	4.06917e+07	123549976	3.16228e+06	149209888	3.16228e+06	6.97711e+07	125980040	3.16228e+06	161670064	272819808	1.40908e+08	213760032	3.16228e+06	203510176	3.16228e+06	1.05899e+08	3.16228e+06	3.16228e+06	206220128	148550144	9.02737e+07	126580120	3.16228e+06	181529968	3.16228e+06	7.86087e+07
A2AER9;A2AER8;Q91VJ5	tr|A2AER9|A2AER9_MOUSE Polyglutamine-binding protein 1 (Fragment) OS=Mus musculus OX=10090 GN=Pqbp1 PE=1 SV=1;tr|A2AER8|A2AER8_MOUSE Polyglutamine tract-binding protein 1 (Fragment) OS=Mus musculus OX=10090 GN=Pqbp1 PE=1 SV=1;sp|Q91VJ5|PQBP1_MOUSE Polyglut	140369904	46452988	3.16228e+06	90390024	7.00938e+07	245529840	47899000	104099904	3.16228e+06	1.00173e+08	134409920	40775004	3.16228e+06	3.16228e+06	4.53774e+07	171170144	3.16228e+06	92503952	3.16228e+06	6.74997e+07	186689984	73527992	66089976	63691004	97499739	3.16228e+06	87664048	64005976	3.16228e+06	3.94986e+07
A2AFF6;O35638	tr|A2AFF6|A2AFF6_MOUSE Cohesin subunit SA-2 OS=Mus musculus OX=10090 GN=Stag2 PE=1 SV=1;sp|O35638|STAG2_MOUSE Cohesin subunit SA-2 OS=Mus musculus OX=10090 GN=Stag2 PE=1 SV=3	261879952	288810048	278270144	255750176	271177580	267220272	335199872	239059856	299089696	285142424	253359984	343589824	306559680	313119680	304157292	323640032	286139776	345140032	356229728	327787392	266480176	278009952	363249856	256119968	290964988	309049728	240580224	245019792	295099712	272437364
A2AFQ0;Q7TMY8	tr|A2AFQ0|A2AFQ0_MOUSE HECT-type E3 ubiquitin transferase OS=Mus musculus OX=10090 GN=Huwe1 PE=1 SV=1;sp|Q7TMY8|HUWE1_MOUSE E3 ubiquitin-protein ligase HUWE1 OS=Mus musculus OX=10090 GN=Huwe1 PE=1 SV=5	2054697856	1580301696	1602900096	1669999488	1726974784	1551698560	1302799872	1262600320	1321099264	1359549504	1835901056	1661301632	1524198656	1375800704	1599300512	1902900480	1471799296	1667401472	1541499776	1645900256	1770000768	1608199168	1599798656	1615501184	1648374944	1495901184	1673700096	1451100160	1467600512	1522075488
A2AFQ9;E9PUU4;Q8BX17	tr|A2AFQ9|A2AFQ9_MOUSE Gem-associated protein 5 OS=Mus musculus OX=10090 GN=Gemin5 PE=1 SV=1;tr|E9PUU4|E9PUU4_MOUSE Gem-associated protein 5 OS=Mus musculus OX=10090 GN=Gemin5 PE=1 SV=1;sp|Q8BX17|GEMI5_MOUSE Gem-associated protein 5 OS=Mus musculus OX=1009	144880128	106359976	131209912	96186000	119659004	90118008	121599920	95254952	151269840	114560680	110349992	140899840	129559904	105789992	121649932	99874032	125159992	127109904	127830120	119993512	105079904	143289936	163140080	122109928	133404962	104969896	138229936	89669024	135490064	117089730
A2AFW6;Q9D050;Q791V5	tr|A2AFW6|A2AFW6_MOUSE Mitochondrial carrier homolog 2 OS=Mus musculus OX=10090 GN=Mtch2 PE=1 SV=1;tr|Q9D050|Q9D050_MOUSE Mitochondrial carrier homolog 2 OS=Mus musculus OX=10090 GN=Mtch2 PE=1 SV=1;sp|Q791V5|MTCH2_MOUSE Mitochondrial carrier homolog 2 OS=M	489609504	435559648	540710144	604309632	517547232	447950336	522930368	474780288	606139712	512950176	482239552	442940256	514719648	509669600	487392264	519649664	442369664	558479680	536350048	514212264	464799744	419319680	521910528	493459616	474872392	475950464	305119776	431230400	472460000	421190160
A2AG83;Q9Z2X2	tr|A2AG83|A2AG83_MOUSE 26S proteasome non-ATPase regulatory subunit 10 OS=Mus musculus OX=10090 GN=Psmd10 PE=1 SV=1;sp|Q9Z2X2|PSD10_MOUSE 26S proteasome non-ATPase regulatory subunit 10 OS=Mus musculus OX=10090 GN=Psmd10 PE=1 SV=3	118420064	102570072	133740120	110870016	116400068	100899960	3.16228e+06	3.16228e+06	97032984	5.10644e+07	100159992	98660000	143840048	95373000	109508260	126799896	84699016	124560080	131980024	117009754	3.16228e+06	102200000	3.16228e+06	93063032	5.03969e+07	129180088	3.16228e+06	110680032	202480016	1.11376e+08
A2AH25;Q5FWK3	tr|A2AH25|A2AH25_MOUSE Rho GTPase-activating protein 1 OS=Mus musculus OX=10090 GN=Arhgap1 PE=1 SV=1;sp|Q5FWK3|RHG01_MOUSE Rho GTPase-activating protein 1 OS=Mus musculus OX=10090 GN=Arhgap1 PE=1 SV=1	3337302272	3008101376	3218300160	2500898560	3016150592	2680000768	2896897536	2213198080	2931202304	2680324672	3237096704	2978300416	2374698240	2673100544	2815798976	3053201920	2580002560	3499602688	3070002688	3050702464	2720002816	2871298816	3255602944	3120701440	2991901504	2435697664	2773099776	3520297472	3073901568	2950749120
A2AHX9;Q9QWX2;Q64373;A2AHX8;A2AHX7	tr|A2AHX9|A2AHX9_MOUSE Apoptosis regulator Bcl-X (Fragment) OS=Mus musculus OX=10090 GN=Bcl2l1 PE=1 SV=1;tr|Q9QWX2|Q9QWX2_MOUSE Apoptosis regulator Bcl-X (Fragment) OS=Mus musculus OX=10090 GN=Bcl2l1 PE=1 SV=1;sp|Q64373|B2CL1_MOUSE Bcl-2-like protein 1 OS=	490120480	402259680	468389952	411609824	443094984	487330176	475410432	325130208	526459520	453582584	492489664	392120064	258860000	479200416	405667536	494119968	384480352	446570400	329440128	413652712	458059680	336290272	459930336	411240320	416380152	274510272	334200320	407969920	366759680	345860048
A2AIH8;Q9D711	tr|A2AIH8|A2AIH8_MOUSE Pirin (Fragment) OS=Mus musculus OX=10090 GN=Pir PE=1 SV=1;sp|Q9D711|PIR_MOUSE Pirin OS=Mus musculus OX=10090 GN=Pir PE=1 SV=1	81601000	48771984	59204028	55570028	61286760	50550984	59547004	98592968	57585992	66569237	45044000	42762020	51201972	70114992	52280746	58397996	66701968	57693008	177080160	89968283	50332996	183030176	150080048	207620064	147765821	92547024	185169952	194670000	270949888	185834216
A2AIL4	sp|A2AIL4|NDUF6_MOUSE NADH dehydrogenase (ubiquinone) complex I, assembly factor 6 OS=Mus musculus OX=10090 GN=Ndufaf6 PE=1 SV=1	35352992	43846012	39389008	54604016	43298007	46558992	47056004	38792008	44518988	44231498	43460996	68795976	31128990	3.16228e+06	3.66371e+07	38416008	51806992	42811020	46539980	44893500	39857988	33385996	37138000	3.16228e+06	2.83861e+07	36824012	31105996	43547976	3.16228e+06	2.86601e+07
A2AJ72;Q3TIX6	tr|A2AJ72|A2AJ72_MOUSE Far upstream element (FUSE)-binding protein 3 OS=Mus musculus OX=10090 GN=Fubp3 PE=1 SV=1;tr|Q3TIX6|Q3TIX6_MOUSE Far upstream element (FUSE)-binding protein 3 OS=Mus musculus OX=10090 GN=Fubp3 PE=1 SV=1	3199998976	2669997312	3361898752	2823101696	3013749184	3334796800	3020101120	3360002048	3110801152	3206425280	2643702528	2732502784	3384096768	3531601664	3072975936	3387301120	2984500480	3063598080	3229400320	3166200000	3202698496	2948801280	3151401216	3484702976	3196900992	3342296576	2804897536	3181801984	2982901760	3077974464
A2AJI1;A8Y5P4;A2AJI0;F6WF36	tr|A2AJI1|A2AJI1_MOUSE MAP7 domain-containing protein 1 OS=Mus musculus OX=10090 GN=Map7d1 PE=1 SV=1;tr|A8Y5P4|A8Y5P4_MOUSE MAP7 domain-containing protein 1 OS=Mus musculus OX=10090 GN=Map7d1 PE=1 SV=1;sp|A2AJI0|MA7D1_MOUSE MAP7 domain-containing protein 1	90962984	89697976	77224976	92402040	87571994	89227960	81693960	56641996	97505992	81267477	3.16228e+06	83862032	3.16228e+06	92147032	4.55834e+07	77106024	3.16228e+06	3.16228e+06	3.16228e+06	2.16482e+07	72995008	101139984	3.16228e+06	103029904	7.00818e+07	84265008	46501976	52854976	3.16228e+06	4.66961e+07
A2AJP9;A8Y5Q0;A2AJQ0;Q3UV70	tr|A2AJP9|A2AJP9_MOUSE [Pyruvate dehydrogenase [acetyl-transferring]]-phosphatase 1, mitochondrial OS=Mus musculus OX=10090 GN=Pdp1 PE=1 SV=2;tr|A8Y5Q0|A8Y5Q0_MOUSE [Pyruvate dehydrogenase [acetyl-transferring]]-phosphatase 1, mitochondrial OS=Mus musculus	83751984	72561992	70336976	3.16228e+06	5.74533e+07	3.16228e+06	82626984	71016984	59365980	5.40431e+07	77143024	62798988	69821992	67669032	69358259	77508016	53168992	68671984	74837992	68546746	88455024	77098992	72392016	51046992	72248256	54994984	58536980	54659980	63791996	57995985
A2AKI5;P43406	tr|A2AKI5|A2AKI5_MOUSE Integrin alpha-V OS=Mus musculus OX=10090 GN=Itgav PE=1 SV=1;sp|P43406|ITAV_MOUSE Integrin alpha-V OS=Mus musculus OX=10090 GN=Itgav PE=1 SV=2	107270048	66461968	89169000	83563040	86616014	105000096	79147992	81109984	83334992	87148266	78880008	56224008	91765992	73710992	75145250	93255016	71331992	36288988	81088968	70491241	82521992	66098032	51209000	84859032	71172014	116340024	66277020	3.16228e+06	76852968	6.56581e+07
A2AKW0;Q5HZI9;A2AKV9;G3UYJ3	tr|A2AKW0|A2AKW0_MOUSE Solute carrier family 25 member 51 OS=Mus musculus OX=10090 GN=Slc25a51 PE=1 SV=1;sp|Q5HZI9|S2551_MOUSE Solute carrier family 25 member 51 OS=Mus musculus OX=10090 GN=Slc25a51 PE=1 SV=1;tr|A2AKV9|A2AKV9_MOUSE Solute carrier family 25	132530080	71266000	128289896	135610032	116924002	119229984	99480048	111770072	121110120	112897556	172929952	78518992	143989840	85753032	120297954	136590000	77192000	138490016	136220064	122123020	114619992	59654976	124119936	121220008	104903728	96993040	113380096	116820024	107649968	108710782
A2AKX3	sp|A2AKX3|SETX_MOUSE Probable helicase senataxin OS=Mus musculus OX=10090 GN=Setx PE=1 SV=1	127499872	165340048	84848040	185669952	140839478	199100016	189539808	141899968	137619952	167039936	149280016	177660112	211830176	152949952	172930064	144620128	128260032	94733040	85726952	113335038	145809856	127370032	76259040	93022984	110615478	200869792	152909984	82414968	119659880	138963656
A2AL12;Q8BG05	tr|A2AL12|A2AL12_MOUSE Heterogeneous nuclear ribonucleoprotein A3 OS=Mus musculus OX=10090 GN=Hnrnpa3 PE=1 SV=1;sp|Q8BG05|ROA3_MOUSE Heterogeneous nuclear ribonucleoprotein A3 OS=Mus musculus OX=10090 GN=Hnrnpa3 PE=1 SV=1	10900011008	13700002816	10599997440	12900007936	12025004800	13100004352	12800005120	11200004096	15100002304	13050003968	11499992064	13100004352	7961104384	14900000768	11865275392	10400006144	13200002048	11399998464	11699998720	11675001344	10799991808	9703490560	12000011264	12200004608	11175874560	10699997184	10500008960	11100010496	12999992320	11325002240
H3BKN2;A2AL50;Q8C0I1;A2AL49	tr|H3BKN2|H3BKN2_MOUSE Alkylglycerone-phosphate synthase OS=Mus musculus OX=10090 GN=Agps PE=1 SV=1;tr|A2AL50|A2AL50_MOUSE Alkylglycerone-phosphate synthase OS=Mus musculus OX=10090 GN=Agps PE=1 SV=1;sp|Q8C0I1|ADAS_MOUSE Alkyldihydroxyacetonephosphate synt	493480192	561810560	465300160	523200288	510947800	589449728	526459520	576720448	506489888	549779896	508000288	596870144	430369536	447569824	495702448	505619776	533930464	354350272	496339520	472560008	515049792	374169696	487440416	349600032	431564984	443630400	511860096	529160032	337689632	455585040
Q8CBM2;A2AL85;Q8BSY0	tr|Q8CBM2|Q8CBM2_MOUSE Aspartyl/asparaginyl beta-hydroxylase OS=Mus musculus OX=10090 GN=Asph PE=1 SV=1;tr|A2AL85|A2AL85_MOUSE Aspartyl/asparaginyl beta-hydroxylase OS=Mus musculus OX=10090 GN=Asph PE=1 SV=1;sp|Q8BSY0|ASPH_MOUSE Aspartyl/asparaginyl beta-h	1035800128	898550976	1085100672	1020000128	1009862976	1147700992	1055199296	1159900416	1202100608	1141225328	937469632	998299584	1325100032	995449472	1064079680	1079999232	1010700480	946561024	1084400256	1030415248	920849344	1075899392	901369088	1010198976	977079200	1049500736	1174200320	1058399488	1163400192	1111375184
A2ALB2;Q6PAQ4;A2ALB1	tr|A2ALB2|A2ALB2_MOUSE RNA exonuclease 4 OS=Mus musculus OX=10090 GN=Rexo4 PE=1 SV=1;sp|Q6PAQ4|REXO4_MOUSE RNA exonuclease 4 OS=Mus musculus OX=10090 GN=Rexo4 PE=2 SV=2;tr|A2ALB1|A2ALB1_MOUSE RNA exonuclease 4 (Fragment) OS=Mus musculus OX=10090 GN=Rexo4 P	252270208	198270192	197089904	141140144	197192612	239180112	206990032	228490240	166620096	210320120	151709952	215329792	263749824	172010016	200699896	267740080	203899792	297069760	146280000	228747408	254900192	206159904	206689808	188279968	214007468	276330080	227239808	193779888	134899872	208062412
A2ALH2;Q8JZY1;Q8CBC7	tr|A2ALH2|A2ALH2_MOUSE Putative tRNA (cytidine(32)/guanosine(34)-2-O)-methyltransferase OS=Mus musculus OX=10090 GN=Ftsj1 PE=1 SV=1;tr|Q8JZY1|Q8JZY1_MOUSE Putative tRNA (cytidine(32)/guanosine(34)-2-O)-methyltransferase OS=Mus musculus OX=10090 GN=Ftsj1	161529888	222740064	3.16228e+06	3.16228e+06	9.76486e+07	198500208	210919952	288450048	3.16228e+06	1.75258e+08	229349840	226169984	3.16228e+06	3.16228e+06	1.15461e+08	164730128	177310112	3.16228e+06	3.16228e+06	8.70912e+07	205039792	261720144	3.16228e+06	3.16228e+06	1.18271e+08	3.16228e+06	139860080	171540016	3.16228e+06	7.94312e+07
A2AMH5;A2AMH3;A2AMH4;Q6X893	tr|A2AMH5|A2AMH5_MOUSE Choline transporter-like protein 1 OS=Mus musculus OX=10090 GN=Slc44a1 PE=1 SV=1;tr|A2AMH3|A2AMH3_MOUSE Choline transporter-like protein 1 OS=Mus musculus OX=10090 GN=Slc44a1 PE=1 SV=1;tr|A2AMH4|A2AMH4_MOUSE Choline transporter-like	153489968	3.16228e+06	3.16228e+06	3.16228e+06	4.07442e+07	178029936	143459936	123510096	3.16228e+06	1.12041e+08	3.16228e+06	3.16228e+06	3.16228e+06	142519856	3.80017e+07	189979840	3.16228e+06	151610032	3.16228e+06	8.69786e+07	132109920	151699952	3.16228e+06	103230096	9.75506e+07	3.16228e+06	163770000	3.16228e+06	154249872	8.10861e+07
F6S4G2;A2AMQ5;Q99L43	tr|F6S4G2|F6S4G2_MOUSE Phosphatidate cytidylyltransferase (Fragment) OS=Mus musculus OX=10090 GN=Cds2 PE=1 SV=1;tr|A2AMQ5|A2AMQ5_MOUSE Phosphatidate cytidylyltransferase OS=Mus musculus OX=10090 GN=Cds2 PE=1 SV=1;sp|Q99L43|CDS2_MOUSE Phosphatidate cytidyly	56819016	68955008	51215016	69944992	61733508	60974016	49620000	3.16228e+06	51190000	4.12366e+07	58266000	76189992	56350020	53332992	61034751	61566004	3.16228e+06	45415008	61756992	4.29751e+07	3.16228e+06	3.16228e+06	68988024	59379996	3.36731e+07	48587000	48386992	41272988	37803980	44012740
A2AMS2;A2AMS3;Q03249	tr|A2AMS2|A2AMS2_MOUSE Galactose-1-phosphate uridylyltransferase OS=Mus musculus OX=10090 GN=Galt PE=1 SV=1;tr|A2AMS3|A2AMS3_MOUSE Galactose-1-phosphate uridylyltransferase OS=Mus musculus OX=10090 GN=Galt PE=1 SV=1;sp|Q03249|GALT_MOUSE Galactose-1-phospha	3.16228e+06	74696960	68895000	59827028	5.16453e+07	3.16228e+06	3.16228e+06	3.16228e+06	63591992	1.82697e+07	66050004	3.16228e+06	3.16228e+06	72706976	3.62704e+07	3.16228e+06	3.16228e+06	76217016	62007024	3.61371e+07	54671024	3.16228e+06	78569960	3.16228e+06	3.48914e+07	3.16228e+06	3.16228e+06	59784020	3.16228e+06	1.73177e+07
A2AMW0;F7CAZ6	tr|A2AMW0|A2AMW0_MOUSE F-actin-capping protein subunit beta OS=Mus musculus OX=10090 GN=Capzb PE=1 SV=1;tr|F7CAZ6|F7CAZ6_MOUSE F-actin-capping protein subunit beta (Fragment) OS=Mus musculus OX=10090 GN=Capzb PE=1 SV=1	3469698816	3299599360	3250002688	3028601856	3261975680	3250002688	3970197504	2929998848	3306896640	3364273920	3641603328	3209999872	2546400512	3132297216	3132575232	3641099776	3704498432	3152397824	3314603008	3453149760	3340799744	3625796352	2969999616	3166801408	3275849280	3625103872	3284599040	3210197248	3369799936	3372425024
A2AMY5;Q91VX2	tr|A2AMY5|A2AMY5_MOUSE Ubiquitin-associated protein 2 OS=Mus musculus OX=10090 GN=Ubap2 PE=1 SV=1;sp|Q91VX2|UBAP2_MOUSE Ubiquitin-associated protein 2 OS=Mus musculus OX=10090 GN=Ubap2 PE=1 SV=1	624979840	737719552	1099999104	1100100608	890699776	822910912	731659968	885789376	1076700544	879265200	795979328	607529600	943810880	974630720	830487632	733039808	691460608	1091699456	1044199744	890099904	818279872	708839296	1164499328	1009999360	925404464	821430464	605039936	984430464	854340672	816310384
A2AN08	sp|A2AN08|UBR4_MOUSE E3 ubiquitin-protein ligase UBR4 OS=Mus musculus OX=10090 GN=Ubr4 PE=1 SV=1	889000768	812289600	966020416	775879616	860797600	769060608	915550528	842499264	877339520	851112480	900830848	939289152	995958912	954830144	947727264	892600000	911260224	935029248	841079616	894992272	943970496	901380928	1069201152	990730368	976320736	1078899328	944990912	1042600448	1027100416	1023397776
A2AN37;P52623;F7CBX2	tr|A2AN37|A2AN37_MOUSE Uridine-cytidine kinase OS=Mus musculus OX=10090 GN=Uck1 PE=1 SV=1;sp|P52623|UCK1_MOUSE Uridine-cytidine kinase 1 OS=Mus musculus OX=10090 GN=Uck1 PE=1 SV=2;tr|F7CBX2|F7CBX2_MOUSE Uridine kinase (Fragment) OS=Mus musculus OX=10090 GN	3.16228e+06	10046000	3.16228e+06	20754006	9.28114e+06	35709008	32582992	21724000	3.16228e+06	2.32946e+07	3.16228e+06	96617000	3.16228e+06	47294996	3.75591e+07	41983980	3.16228e+06	3.16228e+06	3.16228e+06	1.28677e+07	18675006	26528998	3.16228e+06	62291984	2.76646e+07	3.16228e+06	54941028	63058016	183080016	7.60603e+07
Q3UUV0;A2AN61;Q8VEH2;F7AT58	tr|Q3UUV0|Q3UUV0_MOUSE CDKN1A-interacting zinc finger protein 1 OS=Mus musculus OX=10090 GN=Ciz1 PE=1 SV=1;tr|A2AN61|A2AN61_MOUSE CDKN1A-interacting zinc finger protein 1 OS=Mus musculus OX=10090 GN=Ciz1 PE=1 SV=1;tr|Q8VEH2|Q8VEH2_MOUSE CDKN1A-interacting	78113984	71376960	55430972	54233988	64788976	141209904	131550056	52075028	77735992	100642745	118109984	73957032	40805008	72146032	76254514	82016968	75054000	54868024	47294008	64808250	144529968	59850024	46799976	52679024	75964748	73819032	60590020	62041008	3.16228e+06	4.99031e+07
A2AN84;P70290;B7ZCL8	tr|A2AN84|A2AN84_MOUSE 55 kDa erythrocyte membrane protein OS=Mus musculus OX=10090 GN=Mpp1 PE=1 SV=1;sp|P70290|EM55_MOUSE 55 kDa erythrocyte membrane protein OS=Mus musculus OX=10090 GN=Mpp1 PE=1 SV=1;tr|B7ZCL8|B7ZCL8_MOUSE 55 kDa erythrocyte membrane pro	969099072	955690176	607569600	767970432	825082320	780070272	813810752	982890368	740189312	829240176	792830592	841990656	994800448	607060160	809170464	1054201088	1277400448	661680256	942110912	983848176	1144798848	888510912	827840768	646679296	876957456	1100499200	809680640	984971072	707189696	900585152
J3QMC5;A2ANY6	tr|J3QMC5|J3QMC5_MOUSE Midasin OS=Mus musculus OX=10090 GN=Mdn1 PE=1 SV=1;tr|A2ANY6|A2ANY6_MOUSE Midasin OS=Mus musculus OX=10090 GN=Mdn1 PE=1 SV=1	1546901504	1408299392	1344500608	1468599936	1442075360	1092601216	1219298688	1163098752	1121100288	1149024736	1497699072	1683900544	1499999744	1391099648	1518174752	1365501056	1311500032	1510000256	1430001152	1404250624	1420499328	1428099456	1459998464	1330199040	1409699072	1328400896	1643799808	1639301120	1201100544	1453150592
A2AP32;Q3UIU2	tr|A2AP32|A2AP32_MOUSE Complex I-B17 OS=Mus musculus OX=10090 GN=Ndufb6 PE=1 SV=1;sp|Q3UIU2|NDUB6_MOUSE NADH dehydrogenase [ubiquinone] 1 beta subcomplex subunit 6 OS=Mus musculus OX=10090 GN=Ndufb6 PE=1 SV=3	211450016	169650128	199369968	238599920	204767508	206629904	250170048	173259872	281669888	227932428	204470112	141819920	189549792	250520240	196590016	233360176	156129952	201920128	161919824	188332520	160399872	123830008	173439936	210780128	167112486	190520016	113270104	166420080	225799792	174002498
A2AP93;A2AP92;Q923A8;Q62073	tr|A2AP93|A2AP93_MOUSE Mitogen-activated protein kinase kinase kinase 7 OS=Mus musculus OX=10090 GN=Map3k7 PE=1 SV=1;tr|A2AP92|A2AP92_MOUSE Mitogen-activated protein kinase kinase kinase 7 OS=Mus musculus OX=10090 GN=Map3k7 PE=1 SV=1;tr|Q923A8|Q923A8_MOUSE	57894984	52027992	3.16228e+06	3.16228e+06	2.90619e+07	42812004	45034008	45527988	54822020	47049005	48189024	42666020	3.16228e+06	58588996	3.81516e+07	49233016	46520004	44219000	43961992	45983503	48379024	48472016	54284028	49680020	50203772	49908988	3.16228e+06	45082988	49046984	3.68003e+07
A2APB8	sp|A2APB8|TPX2_MOUSE Targeting protein for Xklp2 OS=Mus musculus OX=10090 GN=Tpx2 PE=1 SV=1	693780032	763690560	1244201088	868600128	892567952	738309504	868590592	1100499200	1039199296	936649648	616149632	742360768	850079552	874429440	770754848	683989824	855350592	1144100224	840590336	881007744	928579776	733220096	956040704	783639680	850370064	578249792	565170048	871469696	638540096	663357408
Q3U8S1;A2APM5;A2APM3;A2APM4;E9QKM8;Q80X37;A2APM1;A2APM2;P15379	tr|Q3U8S1|Q3U8S1_MOUSE CD44 antigen OS=Mus musculus OX=10090 GN=Cd44 PE=1 SV=1;tr|A2APM5|A2APM5_MOUSE CD44 antigen OS=Mus musculus OX=10090 GN=Cd44 PE=1 SV=1;tr|A2APM3|A2APM3_MOUSE CD44 antigen OS=Mus musculus OX=10090 GN=Cd44 PE=1 SV=1;tr|A2APM4|A2APM4_MO	378329632	271049856	338869984	235840144	306022404	304109728	429139872	286440288	340020128	339927504	286909920	277570144	245869760	216450032	256699964	377970080	408979904	282339904	198500208	316947524	485900416	394169568	277740224	209209984	341755048	397409632	332580192	311640064	233289984	318729968
F8VPR2;A2APV2;E9PXE6;A2AQW2	tr|F8VPR2|F8VPR2_MOUSE Formin-like protein 2 OS=Mus musculus OX=10090 GN=Fmnl2 PE=1 SV=1;sp|A2APV2|FMNL2_MOUSE Formin-like protein 2 OS=Mus musculus OX=10090 GN=Fmnl2 PE=1 SV=2;tr|E9PXE6|E9PXE6_MOUSE Formin-like protein 2 OS=Mus musculus OX=10090 GN=Fmnl2	208750160	175070000	175629872	218280048	194432520	117609960	156910160	162110176	128409960	141260064	155189952	168930048	223989840	149369872	174369928	250650096	181730192	150920128	168090080	187847624	194850048	144629968	145409856	200839792	171432416	168639840	165710080	181370192	182700096	174605052
A2APY7	sp|A2APY7|NDUF5_MOUSE Arginine-hydroxylase NDUFAF5, mitochondrial OS=Mus musculus OX=10090 GN=Ndufaf5 PE=1 SV=1	94523992	74485992	3.16228e+06	109480120	7.04131e+07	3.16228e+06	45149016	3.16228e+06	109929880	4.03509e+07	104010104	109080088	103119992	3.16228e+06	7.98431e+07	109919984	85997048	3.16228e+06	124799920	8.09698e+07	127939920	86788040	3.16228e+06	124429952	8.558e+07	78403984	114569912	88320032	3.16228e+06	7.11141e+07
A2AQ19	sp|A2AQ19|RTF1_MOUSE RNA polymerase-associated protein RTF1 homolog OS=Mus musculus OX=10090 GN=Rtf1 PE=1 SV=1	94160000	148460144	180309904	129510128	138110044	79243984	53129016	80047976	85520976	74485488	124569928	93912000	128409960	68375032	103816730	49140992	105220056	149880128	102509952	101687782	70659984	123089880	198120032	143220096	133772498	124269936	49478012	78613968	64630028	79247986
E9QAU4;A2AQ25;D3Z781	tr|E9QAU4|E9QAU4_MOUSE Enhancer trap locus 4 OS=Mus musculus OX=10090 GN=Etl4 PE=1 SV=1;sp|A2AQ25|SKT_MOUSE Sickle tail protein OS=Mus musculus OX=10090 GN=Skt PE=1 SV=1;tr|D3Z781|D3Z781_MOUSE Enhancer trap locus 4 OS=Mus musculus OX=10090 GN=Etl4 PE=1 SV=	204169952	143660128	111540088	148580160	151987582	156230096	171980176	114180120	162640016	151257602	136590000	118299984	130019912	129510128	128605006	214479888	136779984	128249896	129870104	152344968	152010080	188110112	120820048	119550096	145122584	192940016	135640112	102279928	103590016	133612518
A2AQA7;Q8CFQ3	tr|A2AQA7|A2AQA7_MOUSE RNA helicase aquarius OS=Mus musculus OX=10090 GN=Aqr PE=1 SV=1;sp|Q8CFQ3|AQR_MOUSE RNA helicase aquarius OS=Mus musculus OX=10090 GN=Aqr PE=1 SV=2	513059680	519909888	626260224	520279936	544877432	483969792	495099648	535649728	663659328	544594624	447009952	532209728	543880128	537689664	515197368	557290112	480930336	647910272	625659584	577947576	554269504	536909760	638520448	469119744	549704864	443839904	626319360	754360128	601329920	606462328
A2AQE2;Q6A098;F6QQ13	tr|A2AQE2|A2AQE2_MOUSE SECIS binding protein 2-like OS=Mus musculus OX=10090 GN=Secisbp2l PE=1 SV=1;sp|Q6A098|SBP2L_MOUSE Selenocysteine insertion sequence-binding protein 2-like OS=Mus musculus OX=10090 GN=Secisbp2l PE=1 SV=2;tr|F6QQ13|F6QQ13_MOUSE Seleno	79860024	65361988	63522976	65379000	68530997	3.16228e+06	50596020	95575000	42152012	4.78713e+07	90700000	53689976	89877984	45742992	70002738	59627016	91153040	66581016	58289992	68912766	59959008	59397012	84570968	75262032	69797255	44773988	61760992	57405004	55265008	54801248
A2AQJ5;A2AQJ6;Q8BXN9;A2AQJ7	tr|A2AQJ5|A2AQJ5_MOUSE Transmembrane protein 87A OS=Mus musculus OX=10090 GN=Tmem87a PE=1 SV=1;tr|A2AQJ6|A2AQJ6_MOUSE Transmembrane protein 87A OS=Mus musculus OX=10090 GN=Tmem87a PE=1 SV=1;sp|Q8BXN9|TM87A_MOUSE Transmembrane protein 87A OS=Mus musculus OX	80389008	89688024	87983992	3.16228e+06	6.53058e+07	65063984	73020984	3.16228e+06	3.16228e+06	3.61024e+07	106860024	117810024	3.16228e+06	3.16228e+06	5.77487e+07	91170960	3.16228e+06	3.16228e+06	3.16228e+06	2.51644e+07	112339952	74181976	84624008	3.16228e+06	6.85771e+07	3.16228e+06	74562992	104329896	3.16228e+06	4.63044e+07
A2AQR0;Q64521	tr|A2AQR0|A2AQR0_MOUSE Glycerol-3-phosphate dehydrogenase OS=Mus musculus OX=10090 GN=Gpd2 PE=1 SV=1;sp|Q64521|GPDM_MOUSE Glycerol-3-phosphate dehydrogenase, mitochondrial OS=Mus musculus OX=10090 GN=Gpd2 PE=1 SV=2	1293600512	1243499136	1197100800	1772599040	1376699872	1593400192	1570701184	1225800832	1949998592	1584975200	1424200448	1250199040	1626700160	1635601152	1484175200	1371899904	1294100608	1560898432	1523900800	1437699936	1215598720	1180700544	1506800512	1515900672	1354750112	1462899712	1566498816	1536899584	1621699840	1546999488
A2AS05;A2AS03;E9QAM5	tr|A2AS05|A2AS05_MOUSE Helicase with zinc finger domain 2 OS=Mus musculus OX=10090 GN=Helz2 PE=1 SV=2;tr|A2AS03|A2AS03_MOUSE Helicase with zinc finger domain 2 OS=Mus musculus OX=10090 GN=Helz2 PE=1 SV=1;sp|E9QAM5|HELZ2_MOUSE Helicase with zinc finger doma	143720080	188129952	112060064	96388984	135074770	56519984	119210088	105620080	102239960	95897528	160190080	121480080	3.16228e+06	122959936	1.01948e+08	154209904	3.16228e+06	105979952	126799896	9.7538e+07	129110040	3.16228e+06	81134032	49880996	6.58218e+07	111499928	3.16228e+06	116039976	125069872	8.8943e+07
A2AS98;P28660	tr|A2AS98|A2AS98_MOUSE Nck-associated protein 1 OS=Mus musculus OX=10090 GN=Nckap1 PE=1 SV=1;sp|P28660|NCKP1_MOUSE Nck-associated protein 1 OS=Mus musculus OX=10090 GN=Nckap1 PE=1 SV=2	217760128	161240000	231730176	207699872	204607544	139629936	173959824	162520064	237409872	178379924	146659856	183090064	236330048	194230192	190077540	164090016	219599776	256159904	193099824	208237380	188640016	196800144	222050016	226930144	208605080	196980000	208279904	220360112	196629952	205562492
A2ASM0;A2ASL8;Q7TQ95;A2ASM1	tr|A2ASM0|A2ASM0_MOUSE Endoplasmic reticulum junction formation protein lunapark (Fragment) OS=Mus musculus OX=10090 GN=Lnpk PE=1 SV=8;tr|A2ASL8|A2ASL8_MOUSE Endoplasmic reticulum junction formation protein lunapark OS=Mus musculus OX=10090 GN=Lnpk PE=1 SV	98635952	3.16228e+06	92993984	102350032	7.42856e+07	49247992	62976028	75617040	74820984	65665511	64871032	59847988	103230096	92189032	80034537	91759040	79039960	72080000	85867976	82186744	49303988	68255016	44593004	3.16228e+06	4.13286e+07	69781984	3.16228e+06	77568968	91609952	6.05308e+07
A2AT37;F6Q3G7	sp|A2AT37|RENT2_MOUSE Regulator of nonsense transcripts 2 OS=Mus musculus OX=10090 GN=Upf2 PE=1 SV=1;tr|F6Q3G7|F6Q3G7_MOUSE Regulator of nonsense transcripts 2 (Fragment) OS=Mus musculus OX=10090 GN=Upf2 PE=1 SV=1	3.16228e+06	3.16228e+06	3.16228e+06	3.16228e+06	3.16228e+06	3.16228e+06	3.16228e+06	60705016	71546992	3.46441e+07	83905968	3.16228e+06	69807968	3.16228e+06	4.00096e+07	3.16228e+06	60117016	83923008	70002992	5.43013e+07	3.16228e+06	3.16228e+06	50084980	62608012	2.97544e+07	69401016	61751024	106239992	73987976	77845002
A2ATI9;Q99JX3;A2ATI8;A2ATI6	tr|A2ATI9|A2ATI9_MOUSE Golgi reassembly-stacking protein 2 OS=Mus musculus OX=10090 GN=Gorasp2 PE=1 SV=1;sp|Q99JX3|GORS2_MOUSE Golgi reassembly-stacking protein 2 OS=Mus musculus OX=10090 GN=Gorasp2 PE=1 SV=3;tr|A2ATI8|A2ATI8_MOUSE Golgi reassembly-stackin	162250128	98529984	35500996	86349960	95657767	131619984	104550064	72297016	76416024	96220772	160449888	120460032	88264968	90302032	114869230	107529944	76639024	83030040	77160984	86089998	128429984	127359960	89383968	85066960	107560218	93229016	103519984	86334976	121469944	101138480
A2ATU9;Q8BY71	tr|A2ATU9|A2ATU9_MOUSE Histone acetyltransferase type B catalytic subunit OS=Mus musculus OX=10090 GN=Hat1 PE=1 SV=1;sp|Q8BY71|HAT1_MOUSE Histone acetyltransferase type B catalytic subunit OS=Mus musculus OX=10090 GN=Hat1 PE=1 SV=1	587249536	638489600	470870144	501560256	549542384	556089664	633349440	910490112	605389504	676329680	575519872	714970496	343050048	662020352	573890192	662319936	535609728	578360256	594639616	592732384	627569408	631960128	543960192	497060480	575137552	479380416	477709568	564589568	503670528	506337520
A2AU62;Q64012;A2AU61;A2AU60	tr|A2AU62|A2AU62_MOUSE RNA-binding protein Raly (Fragment) OS=Mus musculus OX=10090 GN=Raly PE=1 SV=1;sp|Q64012|RALY_MOUSE RNA-binding protein Raly OS=Mus musculus OX=10090 GN=Raly PE=1 SV=3;tr|A2AU61|A2AU61_MOUSE RNA-binding protein Raly (Fragment) OS=Mus	589070592	557249728	401780320	517060096	516290184	724559488	575540096	410909952	418530368	532384976	658209472	465170400	384950048	445629984	488489976	600030656	448179584	556979392	421560416	506687512	680240640	327989952	587689408	338279680	483549920	521769568	431140448	582419520	376740384	478017480
Q3TAI4;A2AUD5;Q9CYZ2;V9GWU5	tr|Q3TAI4|Q3TAI4_MOUSE Tumor protein D54 OS=Mus musculus OX=10090 GN=Tpd52l2 PE=1 SV=1;tr|A2AUD5|A2AUD5_MOUSE Tumor protein D54 OS=Mus musculus OX=10090 GN=Tpd52l2 PE=1 SV=1;sp|Q9CYZ2|TPD54_MOUSE Tumor protein D54 OS=Mus musculus OX=10090 GN=Tpd52l2 PE=1 S	3195897856	3176900864	3077197568	2492099840	2985524032	2718898176	3174202368	2944401408	2766798336	2901075072	3560099840	2652197888	3198797568	3279798784	3172723520	2707298304	3175199232	3349997056	2965698304	3049548224	3110001920	2867398656	3077298944	2981703168	3009100672	2978398464	3151401216	3268202240	3036099584	3108525376
A2AUM1;A2AUM0;Q9QZ05;A2AUM2;A2AUL9	tr|A2AUM1|A2AUM1_MOUSE Non-specific serine/threonine protein kinase OS=Mus musculus OX=10090 GN=Eif2ak4 PE=1 SV=1;tr|A2AUM0|A2AUM0_MOUSE Non-specific serine/threonine protein kinase OS=Mus musculus OX=10090 GN=Eif2ak4 PE=1 SV=1;sp|Q9QZ05|E2AK4_MOUSE eIF-2-	3.16228e+06	57912024	87078968	102689968	6.27108e+07	3.16228e+06	63802012	65369024	121899888	6.35583e+07	108629984	69975024	126089912	98915976	100902724	58234980	57408976	80973040	76876008	68373251	57944016	69083992	114140008	71491000	78164754	86651976	53500024	91150040	72290984	75898256
A2AVJ7;Q99PL5	tr|A2AVJ7|A2AVJ7_MOUSE Ribosome-binding protein 1 OS=Mus musculus OX=10090 GN=Rrbp1 PE=1 SV=1;sp|Q99PL5|RRBP1_MOUSE Ribosome-binding protein 1 OS=Mus musculus OX=10090 GN=Rrbp1 PE=1 SV=2	1555700480	1384799744	1919701248	1557601152	1604450656	1581801472	1391301248	1683900544	2002101120	1664776096	1322300800	1439199872	1672498688	1865899904	1574974816	1310000384	1262400768	2017897984	1816101120	1601600064	1323701120	1060099840	1822501120	1614500992	1455200768	1082499328	872490304	1429800192	1434401024	1204797712
A2AVQ9;Q8R3H9;A2AVR1	tr|A2AVQ9|A2AVQ9_MOUSE Tetratricopeptide repeat protein 4 OS=Mus musculus OX=10090 GN=Ttc4 PE=1 SV=1;sp|Q8R3H9|TTC4_MOUSE Tetratricopeptide repeat protein 4 OS=Mus musculus OX=10090 GN=Ttc4 PE=1 SV=1;tr|A2AVR1|A2AVR1_MOUSE Tetratricopeptide repeat protein	80743992	97006040	52109000	70530000	75097258	94654024	92880000	66381964	100290064	88551513	78656960	93161992	75443968	86393008	83413982	85745024	84833040	69941992	91976008	83124016	93988952	78321992	58462984	77768008	77135484	136929952	111899984	69058960	89140024	101757230
A2AW05;Q08943	tr|A2AW05|A2AW05_MOUSE FACT complex subunit SSRP1 (Fragment) OS=Mus musculus OX=10090 GN=Ssrp1 PE=1 SV=1;sp|Q08943|SSRP1_MOUSE FACT complex subunit SSRP1 OS=Mus musculus OX=10090 GN=Ssrp1 PE=1 SV=2	936140736	979770048	1097699584	890030144	975910128	1051900288	989110912	981930368	1163901056	1046710656	835320384	968599104	838199616	1108700160	937704816	973700160	973029056	1173599744	927320448	1011912352	917589376	807789312	1064700352	1056599808	961669712	1021899072	903939904	962461056	916630784	951232704
A2AW86;Q60767	tr|A2AW86|A2AW86_MOUSE Lymphocyte antigen 75 OS=Mus musculus OX=10090 GN=Ly75 PE=1 SV=1;sp|Q60767|LY75_MOUSE Lymphocyte antigen 75 OS=Mus musculus OX=10090 GN=Ly75 PE=1 SV=2	109820104	60170968	96838008	3.16228e+06	6.74978e+07	111609920	86589016	76951000	83040976	89547728	70589032	57727984	73850976	92676984	73711244	108530080	67453024	100320016	80494992	89199528	97959040	71926000	97984000	79056968	86731502	99569976	77080040	93178968	161289936	107779730
A2AWA9	sp|A2AWA9|RBGP1_MOUSE Rab GTPase-activating protein 1 OS=Mus musculus OX=10090 GN=Rabgap1 PE=1 SV=1	459010176	299820288	315760096	442579520	379292520	263140080	353089600	333350080	298600160	312044980	343359776	405019776	304669856	375390176	357109896	423299680	388349632	422720064	372180064	401637360	442720480	310560000	472770304	374810304	400215272	334740128	299299936	454549664	403029792	372904880
A2AWN8;P59326	tr|A2AWN8|A2AWN8_MOUSE YTH domain-containing family protein 1 OS=Mus musculus OX=10090 GN=Ythdf1 PE=1 SV=1;sp|P59326|YTHD1_MOUSE YTH domain-containing family protein 1 OS=Mus musculus OX=10090 GN=Ythdf1 PE=1 SV=1	506890432	608239744	715009728	686719808	629214928	679489728	538430464	589269824	742849984	637510000	467820480	470679936	644429632	622220544	551287648	475140128	537980224	562330240	506800288	520562720	491669504	559579584	561720512	527670144	535159936	645690304	419370336	476020512	429280320	492590368
A2AWT6;A2AWT7;A2AWT5;P25976	tr|A2AWT6|A2AWT6_MOUSE Nucleolar transcription factor 1 OS=Mus musculus OX=10090 GN=Ubtf PE=1 SV=1;tr|A2AWT7|A2AWT7_MOUSE Nucleolar transcription factor 1 OS=Mus musculus OX=10090 GN=Ubtf PE=1 SV=1;tr|A2AWT5|A2AWT5_MOUSE Nucleolar transcription factor 1 OS	1555700480	1163098752	1272199296	1010301056	1250324896	1440799872	1229599360	1050000960	1236900480	1239325168	1367400448	1143899264	1088900608	1069901056	1167525344	1450501248	1130598656	1178899968	996549568	1189137360	1188099840	1095500928	932589056	1026899648	1060772368	1310000384	1067800384	1138798848	909349248	1106487216
A2BDX2;O70152	tr|A2BDX2|A2BDX2_MOUSE Dolichol-phosphate mannosyltransferase subunit 1 OS=Mus musculus OX=10090 GN=Dpm1 PE=1 SV=1;sp|O70152|DPM1_MOUSE Dolichol-phosphate mannosyltransferase subunit 1 OS=Mus musculus OX=10090 GN=Dpm1 PE=1 SV=1	1024100544	934200128	1287900672	1259498880	1126425056	1104200448	1032799808	1117798912	1368100352	1155724880	1081299584	1076899200	1125399552	1407399808	1172749536	987569984	772540608	1253800576	1219400448	1058327904	959009600	889799552	1310699648	1280000512	1109877328	1038699648	992760064	1213699584	1183101184	1107065120
A2BE28	sp|A2BE28|LAS1L_MOUSE Ribosomal biogenesis protein LAS1L OS=Mus musculus OX=10090 GN=Las1l PE=1 SV=1	88298992	88627000	67053984	62652984	76658240	88819976	102960016	57022004	81287040	82522259	82548000	105039992	51371016	65083992	76010750	80453024	64230972	117679968	68210968	82643733	87497976	69579016	82779984	55413020	73817499	3.16228e+06	59285992	98289032	74254008	5.87478e+07
A2BE93;Q9EQU5;A2BE92	tr|A2BE93|A2BE93_MOUSE Protein SET (Fragment) OS=Mus musculus OX=10090 GN=Set PE=1 SV=1;sp|Q9EQU5|SET_MOUSE Protein SET OS=Mus musculus OX=10090 GN=Set PE=1 SV=1;tr|A2BE92|A2BE92_MOUSE Protein SET (Fragment) OS=Mus musculus OX=10090 GN=Set PE=1 SV=1	3904900352	3306802176	3765203968	3072801536	3512427008	3810200832	3654099712	3418498560	3607696384	3622623872	3120002304	3274797056	4209702144	3902603008	3626776128	3763798528	3559896576	3492700928	3906203904	3680649984	3210401792	3625501952	3266702592	3770002432	3468152192	3918498048	4129596928	3658796800	3930001920	3909223424
A2BEF2;Q52KF7;A2BEE9;P70175	tr|A2BEF2|A2BEF2_MOUSE Disks large homolog 3 OS=Mus musculus OX=10090 GN=Dlg3 PE=1 SV=1;tr|Q52KF7|Q52KF7_MOUSE Disks large homolog 3 OS=Mus musculus OX=10090 GN=Dlg3 PE=1 SV=1;tr|A2BEE9|A2BEE9_MOUSE Disks large homolog 3 OS=Mus musculus OX=10090 GN=Dlg3 PE	682649856	614749504	762129152	618640128	669542160	788529920	693740416	716449344	686089792	721202368	549359616	622730432	840830336	703560576	679120240	679160064	606560448	787809920	533090464	651655224	542800384	623190080	795500544	651409664	653225168	772920704	491640352	773209344	663389760	675290040
I7HIP8;A2BG75;A2BG76;A2BG77;P97863	tr|I7HIP8|I7HIP8_MOUSE Nuclear factor 1 OS=Mus musculus OX=10090 GN=Nfib PE=1 SV=1;tr|A2BG75|A2BG75_MOUSE Nuclear factor 1 OS=Mus musculus OX=10090 GN=Nfib PE=1 SV=1;tr|A2BG76|A2BG76_MOUSE Nuclear factor 1 OS=Mus musculus OX=10090 GN=Nfib PE=1 SV=1;tr|A2BG	248579808	187800160	261529984	212829824	227684944	213389984	242790128	185069936	254629984	223970008	225250080	161740016	215280160	250189824	213115020	252540128	171040128	260059904	268609888	238062512	184840064	169609888	285230144	188960080	207160044	197649872	205910160	183010080	178640064	191302544
A2BGI8	tr|A2BGI8|A2BGI8_MOUSE Peptidyl-prolyl cis-trans isomerase (Fragment) OS=Mus musculus OX=10090 GN=Ppih PE=1 SV=1	1045599360	774029824	275359712	245690032	585169732	793549952	842340160	654539840	241090032	632879996	713729664	674340672	539059840	204220176	532837588	563989824	843250752	135619856	239000016	445465112	966179520	689919680	175410176	210120192	510407392	1053800704	623480256	237469824	162440144	519297732
E9QAQ7;A2BH40	tr|E9QAQ7|E9QAQ7_MOUSE AT-rich interactive domain-containing protein 1A OS=Mus musculus OX=10090 GN=Arid1a PE=1 SV=1;sp|A2BH40|ARI1A_MOUSE AT-rich interactive domain-containing protein 1A OS=Mus musculus OX=10090 GN=Arid1a PE=1 SV=1	195699936	157510144	155279952	192349888	175209980	208910192	163519888	143249968	146550080	165557532	164879952	163030128	156360176	151029872	158825032	194770048	208860208	137860112	152820016	173577596	170919984	167100096	166750032	125239992	157502526	191790208	155890144	146669840	152129952	161620036
A2CES4;Q9CQI7	tr|A2CES4|A2CES4_MOUSE U2 small nuclear ribonucleoprotein B (Fragment) OS=Mus musculus OX=10090 GN=Snrpb2 PE=1 SV=1;sp|Q9CQI7|RU2B_MOUSE U2 small nuclear ribonucleoprotein B OS=Mus musculus OX=10090 GN=Snrpb2 PE=1 SV=1	346319808	445180096	370640224	405969888	392027504	3.16228e+06	369910080	3.16228e+06	434540288	2.02694e+08	385959840	3.16228e+06	369490368	379670400	2.84571e+08	330600352	372099968	277500032	330139680	327585008	343329632	295449856	3.16228e+06	405200352	2.61786e+08	411020032	3.16228e+06	541489600	330879968	3.21638e+08
A2RSJ4;Q8C318	sp|A2RSJ4|UH1BL_MOUSE UHRF1-binding protein 1-like OS=Mus musculus OX=10090 GN=Uhrf1bp1l PE=1 SV=2;tr|Q8C318|Q8C318_MOUSE UHRF1-binding protein 1-like (Fragment) OS=Mus musculus OX=10090 GN=Uhrf1bp1l PE=1 SV=1	108660040	3.16228e+06	98062992	3.16228e+06	5.32619e+07	3.16228e+06	3.16228e+06	102379928	99893008	5.21494e+07	3.16228e+06	75552968	115080008	117849872	7.79113e+07	73644008	102779984	3.16228e+06	90493992	6.75201e+07	3.16228e+06	81938032	100379952	93430984	6.97278e+07	3.16228e+06	101520032	109529896	106879976	8.0273e+07
A2RSX9;E9Q3G5;G5E8V9;E9QAY5	tr|A2RSX9|A2RSX9_MOUSE ADP-ribosylation factor interacting protein 1 OS=Mus musculus OX=10090 GN=Arfip1 PE=1 SV=1;tr|E9Q3G5|E9Q3G5_MOUSE ADP-ribosylation factor interacting protein 1 OS=Mus musculus OX=10090 GN=Arfip1 PE=1 SV=1;tr|G5E8V9|G5E8V9_MOUSE ADP-r	1198400128	1164599040	1131800960	872109120	1091727312	940519232	1115599360	793450624	1081499008	982767056	901489792	1104299776	1032300992	1171900032	1052497648	1248700928	848369536	1184601216	918190080	1049965440	1059799552	800129152	1266098688	950049024	1019019104	900229696	996359232	1265200896	1157099520	1079722336
A2RSY1	sp|A2RSY1|KANL3_MOUSE KAT8 regulatory NSL complex subunit 3 OS=Mus musculus OX=10090 GN=Kansl3 PE=1 SV=1	18316004	17908998	28276990	13349996	19462997	20453994	21366992	18943994	8626704	17347921	28326988	38767992	22602004	24818002	2.86287e+07	39774008	8898396	3.16228e+06	25176992	1.92529e+07	53012012	28114988	47302004	22523004	37738002	16049993	24676006	14152002	3.16228e+06	1.45101e+07
G3UYA1;A2RT67	tr|G3UYA1|G3UYA1_MOUSE DENN domain-containing protein 3 OS=Mus musculus OX=10090 GN=Dennd3 PE=1 SV=1;sp|A2RT67|DEND3_MOUSE DENN domain-containing protein 3 OS=Mus musculus OX=10090 GN=Dennd3 PE=1 SV=2	46275020	46262980	53012012	39024016	46143507	44034988	52622024	3.16228e+06	3.16228e+06	2.57454e+07	68110984	56767012	40389004	3.16228e+06	4.21073e+07	69706024	28129006	43105004	36047980	4.4247e+07	40653012	38862008	45441992	32780996	39434502	40919012	31295986	3.16228e+06	43256004	2.96583e+07
A2RTH5;A0A0U1RNF2	tr|A2RTH5|A2RTH5_MOUSE Leucine carboxyl methyltransferase 1 OS=Mus musculus OX=10090 GN=Lcmt1 PE=1 SV=1;tr|A0A0U1RNF2|A0A0U1RNF2_MOUSE Leucine carboxyl methyltransferase 1 OS=Mus musculus OX=10090 GN=Lcmt1 PE=1 SV=1	98361040	3.16228e+06	3.16228e+06	56585988	4.03179e+07	56528984	3.16228e+06	51589024	3.16228e+06	2.86106e+07	64603992	3.16228e+06	3.16228e+06	60862988	3.29479e+07	97764024	73527024	59501972	63594016	73596759	3.16228e+06	94643008	76450008	51565976	5.64553e+07	73236968	77526992	54980976	44368984	62528480
S4R265;S4R2L4;A2RTL5;S4R1M5	tr|S4R265|S4R265_MOUSE Arginine/serine-rich coiled-coil protein 2 OS=Mus musculus OX=10090 GN=Rsrc2 PE=1 SV=1;tr|S4R2L4|S4R2L4_MOUSE Arginine/serine-rich coiled-coil protein 2 OS=Mus musculus OX=10090 GN=Rsrc2 PE=1 SV=1;sp|A2RTL5|RSRC2_MOUSE Arginine/serin	59109004	61088000	56765016	61435008	59599257	81581024	62483028	83612968	59389972	71766748	38090004	59136008	50751024	77762024	56434765	52862984	62378972	85626016	66531984	66849989	52238004	51025976	59533012	63461976	56564742	62910028	64871032	113709968	69981016	77868011
A3KFU5;Q6PHQ9;Q91YZ8;A3KFU8	tr|A3KFU5|A3KFU5_MOUSE Polyadenylate-binding protein OS=Mus musculus OX=10090 GN=Pabpc4 PE=1 SV=1;tr|Q6PHQ9|Q6PHQ9_MOUSE Polyadenylate-binding protein OS=Mus musculus OX=10090 GN=Pabpc4 PE=1 SV=1;tr|Q91YZ8|Q91YZ8_MOUSE Polyadenylate-binding protein OS=Mus	2167401728	2021801216	2242802176	2112699264	2136176096	2106699904	2426797824	1916201344	2131099648	2145199680	1958899712	1851699456	2129700864	2054400000	1998675008	2094701568	2199998976	2083201664	1938501120	2079100832	1888899584	2019298688	1970098560	2043399424	1980424064	2512700672	2076100352	2172600576	2077801600	2209800800
A3KG93;Q6ZQ88;G8JL40	tr|A3KG93|A3KG93_MOUSE Lysine-specific histone demethylase OS=Mus musculus OX=10090 GN=Kdm1a PE=1 SV=1;sp|Q6ZQ88|KDM1A_MOUSE Lysine-specific histone demethylase 1A OS=Mus musculus OX=10090 GN=Kdm1a PE=1 SV=2;tr|G8JL40|G8JL40_MOUSE Lysine-specific histone d	144880128	140179856	170399824	136159968	147904944	117879896	147100128	152730112	192150208	152465086	155159968	171270144	184950096	154520064	166475068	166969872	168869968	155699920	209720080	175314960	183899984	173369872	228810064	176189984	190567476	163189872	157120128	192790096	136689920	162447504
A3KGB4	sp|A3KGB4|TBC8B_MOUSE TBC1 domain family member 8B OS=Mus musculus OX=10090 GN=Tbc1d8b PE=1 SV=1	95683040	3.16228e+06	79940032	105589936	7.10938e+07	3.16228e+06	96185048	92332976	107259920	7.47351e+07	97297992	3.16228e+06	3.16228e+06	102740040	5.15906e+07	87073040	3.16228e+06	96272000	119910032	7.66043e+07	81527032	3.16228e+06	92416952	96111048	6.83043e+07	84045008	3.16228e+06	3.16228e+06	90971968	4.53354e+07
A3KGU7;A3KGU9	tr|A3KGU7|A3KGU7_MOUSE Spectrin alpha chain, non-erythrocytic 1 OS=Mus musculus OX=10090 GN=Sptan1 PE=1 SV=1;tr|A3KGU9|A3KGU9_MOUSE Spectrin alpha chain, non-erythrocytic 1 OS=Mus musculus OX=10090 GN=Sptan1 PE=1 SV=2	15100002304	13600009216	14100013056	13100004352	13975007232	13800004608	13600009216	14200002560	14599985152	14050000384	13300003840	12999992320	14799988736	14200002560	13824996864	13500004352	13700002816	14300011520	13300003840	13700005632	12500013056	12100006912	13700002816	13399998464	12925005312	13500004352	12999992320	13500004352	13399998464	13349999872
A3KMP2	sp|A3KMP2|TTC38_MOUSE Tetratricopeptide repeat protein 38 OS=Mus musculus OX=10090 GN=Ttc38 PE=1 SV=2	171920144	176070080	143539984	151659984	160797548	154149968	160589824	99882040	144669984	139822954	158829984	153659936	142899984	165149904	155134952	165439920	177690144	135279888	143859952	155567476	117959912	167980112	132680040	162600032	145305024	87164008	162650016	104790024	147780032	125596020
E0CY24;E0CXL4;B7ZNY3;F6S7Z1;G3XA13;A5D6P2;Q99NH2;E0CZ83;E9PYJ2;E0CX45;F6TSJ9;E0CXR8;E0CZE2;F6UGU7	tr|E0CY24|E0CY24_MOUSE Partitioning defective 3 homolog OS=Mus musculus OX=10090 GN=Pard3 PE=1 SV=1;tr|E0CXL4|E0CXL4_MOUSE Partitioning defective 3 homolog OS=Mus musculus OX=10090 GN=Pard3 PE=1 SV=1;tr|B7ZNY3|B7ZNY3_MOUSE Pard3 protein OS=Mus musculus OX=	391819680	236659824	278240192	181080080	271949944	294330240	241640192	198909936	232039776	241730036	305630080	244779936	227360096	233509856	252819992	287560224	281360160	294889824	178760144	260642588	182820096	229690032	199989968	171909952	196102512	215399792	277609760	232449808	3.16228e+06	1.82155e+08
A6H5Y3	sp|A6H5Y3|METH_MOUSE Methionine synthase OS=Mus musculus OX=10090 GN=Mtr PE=1 SV=1	74803984	86011024	3.16228e+06	74493024	5.96176e+07	3.16228e+06	110620016	114040048	93149000	8.02428e+07	118330128	90414040	143369872	64078964	104048251	78759024	110799920	98354992	3.16228e+06	7.27691e+07	153850016	98751032	57077000	99614048	102323024	97732040	99310016	133340136	52002008	95596050
A6H8H2	sp|A6H8H2|DEN4C_MOUSE DENN domain-containing protein 4C OS=Mus musculus OX=10090 GN=Dennd4c PE=1 SV=1	190499936	275909888	281530144	223680176	242905036	148220080	149999984	237550144	154090080	172465072	232149856	196550096	325960160	143279856	224484992	182240112	216680208	186989904	235339872	205312524	140500048	352919840	240639920	217909856	237992416	184769856	241959840	302240320	156129952	221274992
A6PW47;Q99K74	tr|A6PW47|A6PW47_MOUSE Mediator complex subunit 24 OS=Mus musculus OX=10090 GN=Med24 PE=1 SV=1;sp|Q99K74|MED24_MOUSE Mediator of RNA polymerase II transcription subunit 24 OS=Mus musculus OX=10090 GN=Med24 PE=1 SV=1	30954012	30228014	29154012	30159988	3.0124e+07	24791012	3.16228e+06	3.16228e+06	30041010	1.52891e+07	3.16228e+06	43251020	35118004	3.16228e+06	2.11734e+07	3.16228e+06	28148994	30488002	38046996	2.49616e+07	3.16228e+06	48828996	56494980	49500996	3.94968e+07	3.16228e+06	29705996	34892016	31511002	2.48178e+07
A6PW84;Q3V1T4;A2A7Q5	tr|A6PW84|A6PW84_MOUSE Procollagen-proline 3-dioxygenase OS=Mus musculus OX=10090 GN=P3h1 PE=1 SV=1;sp|Q3V1T4|P3H1_MOUSE Prolyl 3-hydroxylase 1 OS=Mus musculus OX=10090 GN=P3h1 PE=1 SV=2;tr|A2A7Q5|A2A7Q5_MOUSE Procollagen-proline 3-dioxygenase OS=Mus muscu	1180000640	1047900224	1059999744	1269899392	1139450000	1530000000	1468599936	1042300544	1204100480	1311250240	1172299008	1249600640	935339328	1316598784	1168459440	1167400064	1139299072	1208099712	1273498880	1197074432	1228600704	1086199680	1136300928	1108198784	1139825024	1361500928	1220000384	1159699200	1220498816	1240424832
A6PWX7;F6V305;Q9CWU6;A6PWX8;A6PWX9;A6PWX5	tr|A6PWX7|A6PWX7_MOUSE Ubiquinol-cytochrome-c reductase complex assembly factor 1 OS=Mus musculus OX=10090 GN=Uqcc1 PE=1 SV=1;tr|F6V305|F6V305_MOUSE Ubiquinol-cytochrome-c reductase complex assembly factor 1 (Fragment) OS=Mus musculus OX=10090 GN=Uqcc1 PE=	57640012	61364020	54847004	3.16228e+06	4.42533e+07	3.16228e+06	60197996	3.16228e+06	3.16228e+06	1.74212e+07	3.16228e+06	45026988	3.16228e+06	3.16228e+06	1.36285e+07	54065020	3.16228e+06	3.16228e+06	3.16228e+06	1.5888e+07	47456976	3.16228e+06	49468016	3.16228e+06	2.58124e+07	3.16228e+06	52088980	43591988	3.16228e+06	2.55014e+07
A8C756	sp|A8C756|THADA_MOUSE Thyroid adenoma-associated protein homolog OS=Mus musculus OX=10090 GN=Thada PE=1 SV=1	190860032	229510048	157320032	199680160	194342568	207650160	157340064	209809904	189700112	191125060	214399840	189620144	245430128	138619936	197017512	251600240	177509968	152259968	187489872	192215012	193199920	238350128	208289968	202820000	210665004	163849856	273190304	209849984	165129968	203005028
A8Y5H7	sp|A8Y5H7|S14L1_MOUSE SEC14-like protein 1 OS=Mus musculus OX=10090 GN=Sec14l1 PE=1 SV=1	177490096	200980096	176989968	141350128	174202572	155339968	218259920	119670128	179109856	168094968	162630016	251980096	267700112	186989904	217325032	219799984	103640080	194029824	145620112	165772500	233409888	173119920	151990048	164350016	180717468	138689952	164760160	199520192	151519840	163622536
A8Y5J3;Q9CWS4;D6RH69	tr|A8Y5J3|A8Y5J3_MOUSE Cleavage and polyadenylation-specific factor 3-like protein OS=Mus musculus OX=10090 GN=Ints11 PE=1 SV=1;sp|Q9CWS4|INT11_MOUSE Integrator complex subunit 11 OS=Mus musculus OX=10090 GN=Ints11 PE=1 SV=1;tr|D6RH69|D6RH69_MOUSE Integrat	55678004	44237016	3.16228e+06	3.16228e+06	2.65599e+07	55197028	45772988	3.16228e+06	47025016	3.77893e+07	53466024	52547028	3.16228e+06	53219980	4.05988e+07	55755024	34072008	48462012	3.16228e+06	3.53628e+07	50555980	40052988	3.16228e+06	3.16228e+06	2.42334e+07	50899016	38892016	38313984	3.16228e+06	3.28168e+07
A8Y5K6;Q9EST3;Q5NBZ4	tr|A8Y5K6|A8Y5K6_MOUSE Eukaryotic translation initiation factor 4E transporter OS=Mus musculus OX=10090 GN=Eif4enif1 PE=1 SV=2;sp|Q9EST3|4ET_MOUSE Eukaryotic translation initiation factor 4E transporter OS=Mus musculus OX=10090 GN=Eif4enif1 PE=1 SV=2;tr|Q5	106050032	130599936	109269960	130049888	118992454	116910096	52325028	91901000	134100072	98809049	96226984	98271984	77016000	89041040	90139002	72375008	84841984	75138016	99805960	83040242	170129888	90628024	102099960	83485000	111585718	3.16228e+06	3.16228e+06	75840040	3.16228e+06	2.13317e+07
B1AQF4;Q9D7X3;Q3V2Y9;H3BKD1	tr|B1AQF4|B1AQF4_MOUSE Dual specificity protein phosphatase OS=Mus musculus OX=10090 GN=Dusp3 PE=1 SV=1;sp|Q9D7X3|DUS3_MOUSE Dual specificity protein phosphatase 3 OS=Mus musculus OX=10090 GN=Dusp3 PE=1 SV=1;tr|Q3V2Y9|Q3V2Y9_MOUSE Dual-specificity protein	294409728	252879744	161310128	177329984	221482396	239650112	255050240	223540240	220959984	234800144	377390368	284750144	155159968	123930112	235307648	268969920	167489872	117980112	214140112	192145004	241700160	163639872	170490032	279469760	213824956	196720208	267379920	86166032	167289904	179389016
B1AQJ2;B0QZF8	sp|B1AQJ2|UBP36_MOUSE Ubiquitin carboxyl-terminal hydrolase 36 OS=Mus musculus OX=10090 GN=Usp36 PE=1 SV=1;tr|B0QZF8|B0QZF8_MOUSE Ubiquitin carboxyl-terminal hydrolase 36 (Fragment) OS=Mus musculus OX=10090 GN=Usp36 PE=1 SV=1	56502984	81079000	127100136	81183040	86466290	53458980	81061992	73920008	82369008	72702497	46235000	75970968	70255008	82125008	68646496	43037000	64817992	76211992	55792012	59964749	63884024	87261968	80572984	66181032	74475002	143879856	113599904	95858016	96687040	112506204
B1AQY9;B1AQZ0;Q8CHH9;B7ZC46	tr|B1AQY9|B1AQY9_MOUSE Septin-8 OS=Mus musculus OX=10090 GN=Septin8 PE=1 SV=1;tr|B1AQZ0|B1AQZ0_MOUSE Septin-8 OS=Mus musculus OX=10090 GN=Septin8 PE=1 SV=1;sp|Q8CHH9|SEPT8_MOUSE Septin-8 OS=Mus musculus OX=10090 GN=Septin8 PE=1 SV=4;tr|B7ZC46|B7ZC46_MOUSE	929589632	786030016	901169152	591539968	802082192	1047200960	759179328	709089984	774240640	822427728	740569728	675139328	696249408	833830400	736447216	788670144	647590208	757409280	738979392	733162256	836790912	687880448	696409984	669859904	722735312	732169472	617459392	772199744	664000384	696457248
Q3TET1;Q3UI47;B1AQZ2;P28741	tr|Q3TET1|Q3TET1_MOUSE Kinesin-like protein OS=Mus musculus OX=10090 GN=Kif3a PE=1 SV=1;tr|Q3UI47|Q3UI47_MOUSE Kinesin-like protein OS=Mus musculus OX=10090 GN=Kif3a PE=1 SV=1;tr|B1AQZ2|B1AQZ2_MOUSE Kinesin-like protein OS=Mus musculus OX=10090 GN=Kif3a PE	91853992	85601016	160620160	267680128	151438824	95691968	118789896	65625968	98010032	94529466	154119856	305200192	215779952	310519776	246404944	169739920	83429016	121750080	183770000	139672254	121069968	135619856	136939872	182959856	144147388	168960096	196090096	168809904	131680112	166385052
B1AR50;Q9DCD6	tr|B1AR50|B1AR50_MOUSE Gamma-aminobutyric acid receptor-associated protein OS=Mus musculus OX=10090 GN=Gabarap PE=1 SV=1;sp|Q9DCD6|GBRAP_MOUSE Gamma-aminobutyric acid receptor-associated protein OS=Mus musculus OX=10090 GN=Gabarap PE=1 SV=2	70868992	89996976	3.16228e+06	85222992	6.23128e+07	3.16228e+06	89705952	3.16228e+06	78304016	4.35836e+07	61941020	68427000	61932996	3.16228e+06	4.88658e+07	58493996	90781992	57098000	3.16228e+06	5.23841e+07	72661968	75678008	3.16228e+06	83093968	5.86491e+07	3.16228e+06	3.16228e+06	3.16228e+06	3.16228e+06	3.16228e+06
B1ARD6;A0A5H1ZRL4	sp|B1ARD6|SLFN9_MOUSE Schlafen family member 9 OS=Mus musculus OX=10090 GN=Slfn9 PE=2 SV=1;tr|A0A5H1ZRL4|A0A5H1ZRL4_MOUSE Schlafen family member 9 (Fragment) OS=Mus musculus OX=10090 GN=Slfn9 PE=1 SV=1	268150192	236029760	259750000	261970256	256475052	236189968	286659904	208349904	237189968	242097436	218600000	222170000	222999936	218309776	220519928	233360176	250980016	239259952	228100208	237925088	247319888	250049776	254000048	203790112	238789956	217909856	229520128	272540160	199720080	229922556
B1AT10;B1AT13;Q920Q6	tr|B1AT10|B1AT10_MOUSE RNA-binding protein Musashi homolog 2 (Fragment) OS=Mus musculus OX=10090 GN=Msi2 PE=1 SV=1;tr|B1AT13|B1AT13_MOUSE RNA-binding protein Musashi homolog 2 OS=Mus musculus OX=10090 GN=Msi2 PE=1 SV=1;sp|Q920Q6|MSI2H_MOUSE RNA-binding pro	119870016	131589928	102060064	103789936	114327486	120589984	83611960	104709976	98141944	101763466	194840208	100719984	95455968	105139912	124039018	136349952	95213024	104460104	156649888	123168242	86897976	106219928	119680120	107310104	105027032	97783024	96750008	138500048	90261984	105823766
B1AT82;Q9D0M1	tr|B1AT82|B1AT82_MOUSE Phosphoribosyl pyrophosphate synthase-associated protein 1 OS=Mus musculus OX=10090 GN=Prpsap1 PE=1 SV=1;sp|Q9D0M1|KPRA_MOUSE Phosphoribosyl pyrophosphate synthase-associated protein 1 OS=Mus musculus OX=10090 GN=Prpsap1 PE=1 SV=1	290920096	351300000	289020032	285119936	304090016	362419648	395700256	276769760	264839744	324932352	369340288	391540160	274720128	305830144	335357680	383620160	340109728	329100288	197040144	312467580	396470016	341380256	252659936	267540256	314512616	341560224	397110432	251410256	292740064	320705244
B1AV77;B1ATI0;P47740	tr|B1AV77|B1AV77_MOUSE Aldehyde dehydrogenase OS=Mus musculus OX=10090 GN=Aldh3a2 PE=1 SV=1;tr|B1ATI0|B1ATI0_MOUSE Aldehyde dehydrogenase OS=Mus musculus OX=10090 GN=Aldh3a2 PE=1 SV=1;sp|P47740|AL3A2_MOUSE Aldehyde dehydrogenase family 3 member A2 OS=Mus m	238919744	412220384	304679904	220029856	293962472	427170176	269400256	344460128	360059744	350272576	335509888	292830080	351370208	270070144	312445080	281580224	315850240	258899792	333640096	297492588	395980160	322300320	341909920	298670336	339715184	323910208	422590112	365130016	307319968	354737576
B1ATP7;Q80Y81	tr|B1ATP7|B1ATP7_MOUSE ElaC homolog protein 2 OS=Mus musculus OX=10090 GN=Elac2 PE=1 SV=1;sp|Q80Y81|RNZ2_MOUSE Zinc phosphodiesterase ELAC protein 2 OS=Mus musculus OX=10090 GN=Elac2 PE=1 SV=1	158930112	186569904	222630048	188440032	189142524	206810112	255480176	188060144	237740096	222022632	179090192	192400160	203809808	281019936	214080024	216950160	166399968	235819936	197479808	204162468	222580176	195440112	253589856	192229968	215960028	206599968	169889840	196280080	202229856	193749936
B1AU25;Q9Z0X1	tr|B1AU25|B1AU25_MOUSE Apoptosis-inducing factor 1, mitochondrial OS=Mus musculus OX=10090 GN=Aifm1 PE=1 SV=1;sp|Q9Z0X1|AIFM1_MOUSE Apoptosis-inducing factor 1, mitochondrial OS=Mus musculus OX=10090 GN=Aifm1 PE=1 SV=1	2558602752	2166802176	2349799424	2680000768	2438801280	2468700672	2353900032	2111298688	2419098880	2338249568	2459998976	2419200000	2723899904	2133600000	2434174720	2620001792	2459998976	2430200320	2191897856	2425524736	2364302336	2046601344	2114198272	2238899968	2191000480	2540697856	1781899136	2414799872	1895901696	2158324640
B1AU74;Q9CWP6	tr|B1AU74|B1AU74_MOUSE Motile sperm domain-containing protein 2 OS=Mus musculus OX=10090 GN=Mospd2 PE=1 SV=1;sp|Q9CWP6|MSPD2_MOUSE Motile sperm domain-containing protein 2 OS=Mus musculus OX=10090 GN=Mospd2 PE=1 SV=2	381659872	595479808	529629696	520829760	506899784	439320288	521089440	347609728	545250560	463317504	492079968	461710336	418820000	630749824	500840032	475740448	394050144	657390464	630259712	539360192	482119904	455659968	633979776	510030112	520447440	443619680	429750016	574769664	648569344	524177176
B1AU76;B1AU75;Q99MD9	tr|B1AU76|B1AU76_MOUSE Nuclear autoantigenic sperm protein OS=Mus musculus OX=10090 GN=Nasp PE=1 SV=1;tr|B1AU75|B1AU75_MOUSE Nuclear autoantigenic sperm protein OS=Mus musculus OX=10090 GN=Nasp PE=1 SV=1;sp|Q99MD9|NASP_MOUSE Nuclear autoantigenic sperm pro	438270016	580639360	697459840	651609984	591994800	487890176	576849664	423360128	450680416	484695096	529629696	655610112	361150112	416339584	490682376	672409536	392539648	521329792	567859648	538534656	737010368	387370176	840789696	520939552	621527448	308069984	478119904	738979392	473170176	499584864
B1AUN3;Q3UKV0;B1AUN2	tr|B1AUN3|B1AUN3_MOUSE Eukaryotic translation initiation factor 2B, subunit 3 OS=Mus musculus OX=10090 GN=Eif2b3 PE=1 SV=1;tr|Q3UKV0|Q3UKV0_MOUSE Eukaryotic translation initiation factor 2B, subunit 3 OS=Mus musculus OX=10090 GN=Eif2b3 PE=1 SV=1;tr|B1AUN2|	250700192	235929744	300720320	231390000	254685064	259470080	240890000	246469792	265770144	253150004	280409696	244459792	246670128	232359984	250974900	248230160	254390224	292960000	220829984	254102592	196069872	278419872	276580192	251159744	250557420	226400048	301529664	257429808	290290240	268912440
B1AUY9;B1AUZ1;Q3V4D5;B1AUY7;Q9QY36;B1AUY8;Q3UX61	tr|B1AUY9|B1AUY9_MOUSE N-alpha-acetyltransferase 10 OS=Mus musculus OX=10090 GN=Naa10 PE=1 SV=1;tr|B1AUZ1|B1AUZ1_MOUSE N-alpha-acetyltransferase 10 OS=Mus musculus OX=10090 GN=Naa10 PE=1 SV=1;tr|Q3V4D5|Q3V4D5_MOUSE N-alpha-acetyltransferase 10 OS=Mus muscu	1075400960	1028800128	1223700352	915799872	1060925328	826500288	937449024	756490112	1163300608	920935008	821230272	890559936	967279168	1265501056	986142608	1044199744	876380608	1111300992	1153400832	1046320544	920230784	850559424	1208601216	1012399744	997947792	828550080	922950656	1205200896	1169999872	1031675376
B1AVI2;Q9D0I4	tr|B1AVI2|B1AVI2_MOUSE Syntaxin-17 (Fragment) OS=Mus musculus OX=10090 GN=Stx17 PE=1 SV=1;sp|Q9D0I4|STX17_MOUSE Syntaxin-17 OS=Mus musculus OX=10090 GN=Stx17 PE=1 SV=1	62690968	54133980	54051012	3.16228e+06	4.35096e+07	3.16228e+06	3.16228e+06	3.16228e+06	3.16228e+06	3.16228e+06	3.16228e+06	52676016	3.16228e+06	3.16228e+06	1.55407e+07	3.16228e+06	3.16228e+06	3.16228e+06	3.16228e+06	3.16228e+06	3.16228e+06	61519988	50784024	3.16228e+06	2.96571e+07	3.16228e+06	57033024	57594020	51553012	4.23356e+07
B1AVZ0	sp|B1AVZ0|UPP_MOUSE Uracil phosphoribosyltransferase homolog OS=Mus musculus OX=10090 GN=Uprt PE=1 SV=1	182570160	104980040	135119856	122160080	136207534	114030032	122949952	174799952	3.16228e+06	1.03736e+08	127520032	3.16228e+06	133209904	117750024	9.54106e+07	165619856	119880016	154399984	134679952	143644952	147780032	148030112	136299968	140310128	143105060	119990104	140559920	132320128	97281968	122538030
B1AWE0;Q6PFA2;B1AWE1;B1AWD8;B1AWD9;O08585	tr|B1AWE0|B1AWE0_MOUSE Clathrin light chain OS=Mus musculus OX=10090 GN=Clta PE=1 SV=1;tr|Q6PFA2|Q6PFA2_MOUSE Clathrin light chain OS=Mus musculus OX=10090 GN=Clta PE=1 SV=1;tr|B1AWE1|B1AWE1_MOUSE Clathrin light chain OS=Mus musculus OX=10090 GN=Clta PE=1	545030272	334060160	552059968	524020096	488792624	443490144	389999872	319169696	710389760	465762368	404530016	331439936	380770016	567399680	421034912	452519968	282320064	502169664	510109632	436779832	489709504	291829952	427989856	622600512	458032456	443820384	373939712	590899904	546240448	488725112
B1AXP6	sp|B1AXP6|TOM5_MOUSE Mitochondrial import receptor subunit TOM5 homolog OS=Mus musculus OX=10090 GN=Tomm5 PE=3 SV=1	228229984	179799856	3.16228e+06	131920040	1.35778e+08	286940160	226839968	222330080	144280080	220097572	249189744	264050000	89462016	105209896	176977914	226670160	215019840	105169936	104579912	162859962	140659952	210589968	139169840	93846032	146066448	3.16228e+06	205389936	72334968	91066008	9.29883e+07
B1AY10	sp|B1AY10|NFX1_MOUSE Transcriptional repressor NF-X1 OS=Mus musculus OX=10090 GN=Nfx1 PE=1 SV=1	41115004	36679996	33404000	3.16228e+06	2.85903e+07	81890008	29589006	3.16228e+06	39630984	3.85681e+07	55889988	3.16228e+06	3.16228e+06	23359012	2.13934e+07	44432016	37883012	37218988	41466988	40250251	44986024	3.16228e+06	28965000	36980004	2.85233e+07	3.16228e+06	31988012	39717016	30751000	2.64046e+07
E9PV45;B1AY13	tr|E9PV45|E9PV45_MOUSE Ubiquitinyl hydrolase 1 OS=Mus musculus OX=10090 GN=Usp24 PE=1 SV=1;sp|B1AY13|UBP24_MOUSE Ubiquitin carboxyl-terminal hydrolase 24 OS=Mus musculus OX=10090 GN=Usp24 PE=1 SV=1	76737960	59974020	57416980	84533000	69665490	69717960	113290000	54860976	61746008	74903736	120710000	107520032	81002032	88704000	99484016	70538984	77446000	115730024	76372992	85022000	102060064	95486056	114679912	61524988	93437755	55607016	92904992	111870008	153830080	103553024
B1AYU7;Q8C5N3;A2AK44;A2AK42;B1AYU4	tr|B1AYU7|B1AYU7_MOUSE Pre-mRNA-splicing factor CWC22 homolog OS=Mus musculus OX=10090 GN=Cwc22 PE=1 SV=1;sp|Q8C5N3|CWC22_MOUSE Pre-mRNA-splicing factor CWC22 homolog OS=Mus musculus OX=10090 GN=Cwc22 PE=1 SV=1;tr|A2AK44|A2AK44_MOUSE Predicted gene 13695 O	147909888	104439920	158519872	147909888	139694892	129719896	148020032	130589896	178549872	146719924	133659968	128660032	179490192	159950000	150440048	124949912	158789888	179769856	111000104	143627440	145920048	133539976	162590032	165499888	151887486	129719896	147100128	164090016	150820080	147932530
B1AZ15;B1AZ14;Q3UMF0	tr|B1AZ15|B1AZ15_MOUSE Cordon-bleu protein-like 1 OS=Mus musculus OX=10090 GN=Cobll1 PE=1 SV=1;tr|B1AZ14|B1AZ14_MOUSE Cordon-bleu protein-like 1 OS=Mus musculus OX=10090 GN=Cobll1 PE=1 SV=1;sp|Q3UMF0|COBL1_MOUSE Cordon-bleu protein-like 1 OS=Mus musculus O	308319712	219329888	270849952	194210144	248177424	301200128	238049888	304199904	303350048	286699992	235900224	229339760	334540256	198080016	249465064	209090112	248369744	289880032	187550000	233722472	251899872	240390112	215490160	200670064	227112552	312369728	205850032	239120240	256430048	253442512
D3YWD3;B1AZA5	tr|D3YWD3|D3YWD3_MOUSE Transmembrane protein 245 OS=Mus musculus OX=10090 GN=Tmem245 PE=1 SV=1;sp|B1AZA5|TM245_MOUSE Transmembrane protein 245 OS=Mus musculus OX=10090 GN=Tmem245 PE=1 SV=1	58719988	3.16228e+06	62992972	3.16228e+06	3.20094e+07	63671988	57090976	60310992	99289960	70090979	65004004	3.16228e+06	70274992	67825016	5.15666e+07	3.16228e+06	3.16228e+06	58391972	3.16228e+06	1.69697e+07	3.16228e+06	54395000	60835996	65884000	4.60693e+07	59728972	3.16228e+06	3.16228e+06	3.16228e+06	1.7304e+07
B1AZI6	sp|B1AZI6|THOC2_MOUSE THO complex subunit 2 OS=Mus musculus OX=10090 GN=Thoc2 PE=1 SV=1	197160032	379500352	279310272	248880208	276212716	328480096	182639920	276120224	302169984	272352556	330310112	371960288	287660000	157989920	286980080	254589728	260549776	303800032	289409984	277087380	326169952	252449760	274539808	230550096	270927404	205179872	342820352	241570160	163260128	238207628
B1B0C7;E9PZ16;Q05793	tr|B1B0C7|B1B0C7_MOUSE Basement membrane-specific heparan sulfate proteoglycan core protein OS=Mus musculus OX=10090 GN=Hspg2 PE=1 SV=1;tr|E9PZ16|E9PZ16_MOUSE Basement membrane-specific heparan sulfate proteoglycan core protein OS=Mus musculus OX=10090 GN=	652420352	871540544	275249696	375380288	543647720	735629568	916779776	414870240	510440192	644429944	686350464	746799872	352219968	362119744	536872512	754020608	811989952	394300288	331750112	573015240	599989824	642959552	245720240	301040096	447427428	506089632	494759456	271370272	322199840	398604800
B1B1D8;Q9D773;B1B1D7	tr|B1B1D8|B1B1D8_MOUSE 39S ribosomal protein L2, mitochondrial OS=Mus musculus OX=10090 GN=Mrpl2 PE=1 SV=1;sp|Q9D773|RM02_MOUSE 39S ribosomal protein L2, mitochondrial OS=Mus musculus OX=10090 GN=Mrpl2 PE=1 SV=1;tr|B1B1D7|B1B1D7_MOUSE 39S ribosomal protein	104909976	111819912	83768992	124619992	106279718	152780096	105239928	144480144	132629936	133782526	115850040	118839992	133059928	135759888	125877462	126789872	102410056	130949992	106480088	116657502	115139912	90482960	136789904	136880048	119823206	150980128	145849888	124989976	134989968	139202490
S4R1B9;B1Q2W7;D3YZK4;Q80UV9	tr|S4R1B9|S4R1B9_MOUSE Transcription initiation factor TFIID subunit 1 OS=Mus musculus OX=10090 GN=Taf1 PE=1 SV=1;tr|B1Q2W7|B1Q2W7_MOUSE Transcription initiation factor TFIID subunit OS=Mus musculus OX=10090 GN=Taf1 PE=1 SV=1;tr|D3YZK4|D3YZK4_MOUSE Transcr	43864020	51734008	51609024	44144004	47837764	80559008	50692996	54822020	64556980	62657751	55400000	33698996	55858024	47099012	48014008	39946004	35621016	69217992	69920032	53676261	49062012	42177012	76878032	3.16228e+06	4.28198e+07	55019020	48170984	40889012	54955024	49758510
D3Z5B1;B2RPU8;Q9D1L0	tr|D3Z5B1|D3Z5B1_MOUSE Zinc finger, BED type-containing 5 (Fragment) OS=Mus musculus OX=10090 GN=Zbed5 PE=4 SV=8;tr|B2RPU8|B2RPU8_MOUSE SCAN domain containing 3 OS=Mus musculus OX=10090 GN=Zbed5 PE=1 SV=1;sp|Q9D1L0|CHCH2_MOUSE Coiled-coil-helix-coiled-coil	206930048	207299808	87817992	3.16228e+06	1.26303e+08	199820096	173990000	152349936	113650056	159952522	3.16228e+06	3.16228e+06	3.16228e+06	3.16228e+06	3.16228e+06	193480128	3.16228e+06	90326032	81489976	9.21146e+07	212729840	3.16228e+06	3.16228e+06	129590064	8.71611e+07	177250160	204609808	100189904	126460096	152127492
B2RQ57;F8VQH0;Q4JIM5	tr|B2RQ57|B2RQ57_MOUSE Tyrosine-protein kinase OS=Mus musculus OX=10090 GN=Abl2 PE=1 SV=1;tr|F8VQH0|F8VQH0_MOUSE Tyrosine-protein kinase OS=Mus musculus OX=10090 GN=Abl2 PE=1 SV=1;sp|Q4JIM5|ABL2_MOUSE Tyrosine-protein kinase ABL2 OS=Mus musculus OX=10090 G	171480144	115010024	154359984	194720016	158892542	208759776	173059872	128560056	125520000	158974926	123859920	106279896	205789920	187989952	155979922	174359856	182459936	118079904	140940080	153959944	311050048	149099840	141659936	141860096	185917480	174490080	245230256	153689968	277889696	212825000
E9QAI5;B2RQC6;G3UWN2	tr|E9QAI5|E9QAI5_MOUSE Aspartate carbamoyltransferase OS=Mus musculus OX=10090 GN=Cad PE=1 SV=1;sp|B2RQC6|PYR1_MOUSE CAD protein OS=Mus musculus OX=10090 GN=Cad PE=1 SV=1;tr|G3UWN2|G3UWN2_MOUSE CAD protein OS=Mus musculus OX=10090 GN=Cad PE=1 SV=1	1963598464	1994798848	1937700992	1932198528	1957074208	1754201984	2010900096	1911099904	1920198784	1899100192	1910399104	1949998592	1926897920	1939599616	1931723808	1991699840	1805301888	1719998208	2249999360	1941749824	2007401472	2028698880	2218399488	1862101376	2029150304	1920898816	1884801792	2014599552	2150000128	1992575072
B2RQG2	tr|B2RQG2|B2RQG2_MOUSE PHD finger protein 3 OS=Mus musculus OX=10090 GN=Phf3 PE=1 SV=1	174439888	135319984	197960000	170079824	169449924	143149984	173559936	182170080	173649920	168132480	137870096	130700064	325530272	154720048	187205120	183459936	208039936	192699952	178729920	190732436	172959952	158170080	203799968	197679824	183152456	227699856	147720000	181230048	145089936	175434960
B2RR83;A0A0J9YV44	sp|B2RR83|YTDC2_MOUSE 3-5 RNA helicase YTHDC2 OS=Mus musculus OX=10090 GN=Ythdc2 PE=1 SV=1;tr|A0A0J9YV44|A0A0J9YV44_MOUSE 3-5 RNA helicase YTHDC2 (Fragment) OS=Mus musculus OX=10090 GN=Ythdc2 PE=1 SV=1	285559808	225269856	296790016	198669840	251572380	198140048	222560144	224409792	231019888	219032468	207529808	242530096	292420096	246139856	247154964	289199712	220560048	233729936	264489872	251994892	257619824	260940272	284500128	210140048	253300068	187289888	273719904	188129952	168779872	204479904
K3W4L0;B2RRE2;E9QAX2;Q9JMH9;E9QA74;E9Q405;A0A1C7ZN10	tr|K3W4L0|K3W4L0_MOUSE Unconventional myosin-XVIIIa OS=Mus musculus OX=10090 GN=Myo18a PE=1 SV=1;tr|B2RRE2|B2RRE2_MOUSE Myo18a protein OS=Mus musculus OX=10090 GN=Myo18a PE=1 SV=1;tr|E9QAX2|E9QAX2_MOUSE Unconventional myosin-XVIIIa OS=Mus musculus OX=10090	334940128	363220352	435039648	357040288	372560104	367390048	373740224	301480032	407009760	362405016	342849728	447119904	379829664	247510048	354327336	396789664	306709856	360859968	348289760	353162312	343450272	277489696	446620416	313130016	345172600	252389888	346989696	272239904	195849984	266867368
F7CVW0;B2RRI2;Q689Z5;Q3TMM7;A0A0G2JGC7;A0A0G2JEM3	tr|F7CVW0|F7CVW0_MOUSE Protein strawberry notch homolog 1 (Fragment) OS=Mus musculus OX=10090 GN=Sbno1 PE=1 SV=1;tr|B2RRI2|B2RRI2_MOUSE Protein strawberry notch homolog 1 OS=Mus musculus OX=10090 GN=Sbno1 PE=1 SV=1;sp|Q689Z5|SBNO1_MOUSE Protein strawberry	112660120	101719976	130810032	122449872	116910000	115060040	121420080	105770016	121290032	115885042	94766016	96252024	139950096	71113976	100520528	155500032	66273016	186760096	125010016	133385790	115170000	118429944	182000160	148279968	140970018	90841016	89840000	181090016	138010048	124945270
B2RUJ2;B7ZNX6;Q80TH2	tr|B2RUJ2|B2RUJ2_MOUSE Erbb2ip protein OS=Mus musculus OX=10090 GN=Erbin PE=1 SV=1;tr|B7ZNX6|B7ZNX6_MOUSE Erbb2ip protein OS=Mus musculus OX=10090 GN=Erbin PE=1 SV=1;sp|Q80TH2|ERBIN_MOUSE Erbin OS=Mus musculus OX=10090 GN=Erbin PE=1 SV=3	97441032	143950016	95374048	72454040	102304784	104329896	93903960	3.16228e+06	81584968	7.07453e+07	117420032	133280128	75634976	91004040	104334794	110300080	74075024	106090088	101540096	98001322	101709920	98977032	155749856	133919976	122589196	98212984	3.16228e+06	121619944	78326032	7.53303e+07
Q5NCJ0;B2RUJ6;Q5NCJ1;Q5NCJ4;Q5NCJ5;A0A5F8MPT3	tr|Q5NCJ0|Q5NCJ0_MOUSE Rap guanine nucleotide exchange factor (GEF) 6 OS=Mus musculus OX=10090 GN=Rapgef6 PE=1 SV=1;tr|B2RUJ6|B2RUJ6_MOUSE Rap guanine nucleotide exchange factor (GEF) 6 OS=Mus musculus OX=10090 GN=Rapgef6 PE=1 SV=1;tr|Q5NCJ1|Q5NCJ1_MOUSE R	37189004	33834988	38395008	3.16228e+06	2.81453e+07	26602004	33920016	3.16228e+06	47851012	2.78838e+07	64009984	3.16228e+06	54868988	3.16228e+06	3.13009e+07	33125002	3.16228e+06	36894996	62165992	3.38371e+07	3.16228e+06	3.16228e+06	62312028	3.16228e+06	1.79497e+07	36206012	34708000	48730020	3.16228e+06	3.07016e+07
B2RUR8	sp|B2RUR8|OTU7B_MOUSE OTU domain-containing protein 7B OS=Mus musculus OX=10090 GN=Otud7b PE=1 SV=1	52635028	62266000	60999996	3.16228e+06	4.47658e+07	57299968	3.16228e+06	93682040	70561992	5.61766e+07	69254032	84439960	3.16228e+06	3.16228e+06	4.00046e+07	59099984	106219928	3.16228e+06	3.16228e+06	4.29111e+07	63036004	76864024	88169952	3.16228e+06	5.78081e+07	3.16228e+06	86831976	3.16228e+06	3.16228e+06	2.40797e+07
B2RWE3	tr|B2RWE3|B2RWE3_MOUSE CDGSH iron sulfur domain 3 OS=Mus musculus OX=10090 GN=Cisd3 PE=1 SV=1	157449984	189750112	227249792	126060016	175127476	201260096	218830048	218840144	262380176	225327616	233179856	239230000	281849920	163790144	229512480	234679840	251209936	180450128	201850080	217047496	158010048	189690112	130129880	151650000	157370010	281379936	190389952	172789888	360140384	251175040
B2RWS6	sp|B2RWS6|EP300_MOUSE Histone acetyltransferase p300 OS=Mus musculus OX=10090 GN=Ep300 PE=1 SV=2	3.16228e+06	3.16228e+06	34240016	43904976	2.11174e+07	39824000	34963000	3.16228e+06	33554010	2.78758e+07	3.16228e+06	35347012	32917004	3.16228e+06	1.86471e+07	3.16228e+06	3.16228e+06	3.16228e+06	3.16228e+06	3.16228e+06	39379020	3.16228e+06	31376014	26106006	2.50058e+07	3.16228e+06	3.16228e+06	23503000	3.16228e+06	8.24746e+06
B2RXC1	sp|B2RXC1|TPC11_MOUSE Trafficking protein particle complex subunit 11 OS=Mus musculus OX=10090 GN=Trappc11 PE=1 SV=1	71009968	47987016	3.16228e+06	3.16228e+06	3.13304e+07	56652008	55041012	24257004	3.16228e+06	3.47781e+07	56951988	65229000	61160012	3.16228e+06	4.66258e+07	66119008	3.16228e+06	73494008	3.16228e+06	3.64844e+07	62466016	55083028	96166040	3.16228e+06	5.42193e+07	48089020	3.16228e+06	3.16228e+06	73073992	3.18719e+07
B2RXC6	tr|B2RXC6|B2RXC6_MOUSE DNA-directed RNA polymerase subunit OS=Mus musculus OX=10090 GN=Polr3a PE=1 SV=1	378770208	255490272	160390000	290389696	271260044	220170016	250030000	302850208	173280048	236582568	269429824	252130096	278149792	211280128	252747460	181620080	213519824	278589888	211059872	221197416	241649744	256670048	293250272	252409840	260994976	191610032	267770064	243269904	234729824	234344956
B7ZWM8;B2RXP1;Q8BVU0;E9QAU9;E9Q892	tr|B7ZWM8|B7ZWM8_MOUSE DISP complex protein LRCH3 OS=Mus musculus OX=10090 GN=Lrch3 PE=1 SV=1;tr|B2RXP1|B2RXP1_MOUSE DISP complex protein LRCH3 OS=Mus musculus OX=10090 GN=Lrch3 PE=1 SV=1;sp|Q8BVU0|LRCH3_MOUSE DISP complex protein LRCH3 OS=Mus musculus OX=	65966008	134619936	104689976	3.16228e+06	7.71095e+07	52775008	96135952	117989960	57121012	81005483	98484016	85331976	131720024	75629992	97791502	102279928	128070064	84286008	64328016	94741004	115829944	102870072	80171992	67493992	91591500	74833968	67557008	88895976	56514028	71950245
B2RXW8;B2RXQ2	tr|B2RXW8|B2RXW8_MOUSE Ppfia1 protein OS=Mus musculus OX=10090 GN=Ppfia1 PE=1 SV=1;tr|B2RXQ2|B2RXQ2_MOUSE Ppfia1 protein OS=Mus musculus OX=10090 GN=Ppfia1 PE=1 SV=1	460949536	364529984	446799936	407100064	419844880	569170432	412810112	400849696	414519648	449337472	516779744	342980000	371730016	371840224	400832496	446080352	455359872	517699744	418510176	459412536	409490336	422990272	357999648	359530368	387502656	466950144	343549856	567660160	474030240	463047600
E9QNQ2;B2RXR6;J3QK13	tr|E9QNQ2|E9QNQ2_MOUSE Serine/threonine-protein phosphatase 6 regulatory ankyrin repeat subunit B OS=Mus musculus OX=10090 GN=Ankrd44 PE=1 SV=1;sp|B2RXR6|ANR44_MOUSE Serine/threonine-protein phosphatase 6 regulatory ankyrin repeat subunit B OS=Mus musculus	219630160	172010016	129530040	88177016	152336808	206669840	149449920	176010176	134499968	166657476	192150208	127989936	3.16228e+06	108149904	1.07863e+08	143339968	180229952	151120096	185500000	165047504	181990160	118259984	77559008	3.16228e+06	9.52429e+07	153160000	129939992	150920128	116840032	137715038
B2RXS4	sp|B2RXS4|PLXB2_MOUSE Plexin-B2 OS=Mus musculus OX=10090 GN=Plxnb2 PE=1 SV=1	287350016	363910144	311770112	354910176	329485112	395180128	350130144	386749728	373850208	376477552	369959616	311609952	342590080	380449888	351152384	346300064	303059776	322059776	380969888	338097376	313370080	258140240	385510080	339959648	324245012	406380160	311240000	354200128	296720288	342135144
B2RY56;S4R2B0	sp|B2RY56|RBM25_MOUSE RNA-binding protein 25 OS=Mus musculus OX=10090 GN=Rbm25 PE=1 SV=2;tr|S4R2B0|S4R2B0_MOUSE RNA-binding protein 25 (Fragment) OS=Mus musculus OX=10090 GN=Rbm25 PE=1 SV=1	210600144	206980032	243990000	176840016	209602548	226820032	193480128	224409792	238560096	220817512	168789888	183059920	283319968	133230088	192099966	171570160	169529840	214559968	248799888	201114964	180960032	220739808	191469968	231059968	206057444	231490128	224549776	167570064	221260048	211217504
B6CI26;Q8BZ09	tr|B6CI26|B6CI26_MOUSE Mitochondrial 2-oxodicarboxylate carrier OS=Mus musculus OX=10090 GN=Slc25a21 PE=1 SV=1;sp|Q8BZ09|ODC_MOUSE Mitochondrial 2-oxodicarboxylate carrier OS=Mus musculus OX=10090 GN=Slc25a21 PE=1 SV=1	125700112	3.16228e+06	102639920	67597968	7.47751e+07	84663968	79630976	85321016	89511048	84781752	81040992	83093968	90952000	68031008	80779492	93742024	64218000	119179992	76791984	88483000	68694000	79494960	117390128	87197032	88194030	3.16228e+06	82857008	92610968	57463020	5.90233e+07
B7FAU9;Q8BTM8;B7FAV1	tr|B7FAU9|B7FAU9_MOUSE Filamin, alpha OS=Mus musculus OX=10090 GN=Flna PE=1 SV=1;sp|Q8BTM8|FLNA_MOUSE Filamin-A OS=Mus musculus OX=10090 GN=Flna PE=1 SV=5;tr|B7FAV1|B7FAV1_MOUSE Filamin, alpha (Fragment) OS=Mus musculus OX=10090 GN=Flna PE=1 SV=1	19600013312	17399994368	19100006400	15100002304	17800004096	19400001536	17099995136	18700017664	18700017664	18475008000	19200006144	16599997440	19600013312	17099995136	18125003008	18799986688	15799998464	16199985152	14599985152	16349988864	19200006144	17399994368	20000008192	18500005888	18775003648	22800005120	17200019456	20400011264	17500004352	19475010048
B7ZCU2;B7ZCU5;B7ZCU4;B7ZCU3;B7ZCU0;J3QNK8;Q8CBW3	tr|B7ZCU2|B7ZCU2_MOUSE Abl interactor 1 OS=Mus musculus OX=10090 GN=Abi1 PE=1 SV=1;tr|B7ZCU5|B7ZCU5_MOUSE Abl interactor 1 OS=Mus musculus OX=10090 GN=Abi1 PE=1 SV=1;tr|B7ZCU4|B7ZCU4_MOUSE Abl interactor 1 OS=Mus musculus OX=10090 GN=Abi1 PE=1 SV=1;tr|B7ZC	279650240	200259808	263819904	165849856	227394952	162600032	225099760	198659808	208840016	198799904	246230144	237950064	313240032	212160224	252395116	244299872	227090160	297569856	229030256	249497536	232490144	223310128	304510016	234799936	248777556	168659840	203989808	349409696	293160128	253804868
B7ZMP1	sp|B7ZMP1|XPP3_MOUSE Xaa-Pro aminopeptidase 3 OS=Mus musculus OX=10090 GN=Xpnpep3 PE=1 SV=1	102270048	163689824	96650952	179079968	135422698	142270016	150720096	106489912	160690016	140042510	104219984	182619872	126069984	147559856	140117424	98808952	183030176	156329952	68315968	126621262	101569976	165340048	125150096	109070024	125282536	103160080	136200032	113499912	93151048	111502768
B7ZNG4	sp|B7ZNG4|TROAP_MOUSE Tastin OS=Mus musculus OX=10090 GN=Troap PE=2 SV=1	3.16228e+06	18930000	22022006	15351002	1.48663e+07	3.16228e+06	3.16228e+06	13861004	22197006	1.05956e+07	3.16228e+06	15782001	17868008	3.16228e+06	9.99364e+06	3.16228e+06	17420008	19733004	3.16228e+06	1.08694e+07	18333006	13445996	19903008	3.16228e+06	1.37111e+07	3.16228e+06	3.16228e+06	21960990	3.16228e+06	7.86196e+06
B7ZNL2;Q78ZA7	tr|B7ZNL2|B7ZNL2_MOUSE Nap1l4 protein OS=Mus musculus OX=10090 GN=Nap1l4 PE=1 SV=1;sp|Q78ZA7|NP1L4_MOUSE Nucleosome assembly protein 1-like 4 OS=Mus musculus OX=10090 GN=Nap1l4 PE=1 SV=1	1528700288	1276500352	1439601280	1820301312	1516275808	1444398592	1355799552	1055500608	1622098688	1369449360	1079999232	1335300096	1259999616	1234699648	1227499648	1278301184	1291698688	1573500928	1381501312	1381250528	1420399488	1193200896	1655900288	1194800256	1366075232	957700672	1367700736	1570001152	1027799808	1230800592
B7ZP47;Q65Z40	tr|B7ZP47|B7ZP47_MOUSE Wapal protein OS=Mus musculus OX=10090 GN=Wapl PE=1 SV=1;sp|Q65Z40|WAPL_MOUSE Wings apart-like protein homolog OS=Mus musculus OX=10090 GN=Wapl PE=1 SV=2	105260040	99274040	81926968	178469904	116232738	240360016	231130000	227440000	118960096	204472528	186350032	138820064	83488024	112910016	130392034	137609984	196560016	108370040	200440176	160745054	116379880	187730064	106050032	139099888	137314966	123459928	180569840	117650000	178980112	150164970
B8JJC1;Q8BJ37	tr|B8JJC1|B8JJC1_MOUSE Tyrosyl-DNA phosphodiesterase 1 OS=Mus musculus OX=10090 GN=Tdp1 PE=1 SV=1;sp|Q8BJ37|TYDP1_MOUSE Tyrosyl-DNA phosphodiesterase 1 OS=Mus musculus OX=10090 GN=Tdp1 PE=1 SV=2	78680024	63929984	87436032	69478016	74881014	78145040	79977960	87425952	100909928	86614720	99532048	84235032	68272032	109619880	90414748	70319992	72868008	87949992	3.16228e+06	5.85751e+07	57534988	76467976	76728016	84112024	73710751	65679024	91430992	107540096	111060080	93927548
B9EHJ3;P39447;A0A0U1RPW2	tr|B9EHJ3|B9EHJ3_MOUSE Tight junction protein ZO-1 OS=Mus musculus OX=10090 GN=Tjp1 PE=1 SV=1;sp|P39447|ZO1_MOUSE Tight junction protein ZO-1 OS=Mus musculus OX=10090 GN=Tjp1 PE=1 SV=2;tr|A0A0U1RPW2|A0A0U1RPW2_MOUSE Tight junction protein ZO-1 OS=Mus muscu	7717894656	6900893696	7549998080	6722102272	7222722176	8526800896	7411505152	5866102272	7256406016	7265203584	6602201600	7195096064	6230203904	7694204416	6930426496	7417806336	7114607104	7576305664	6430005248	7134681088	6409902080	6480098816	6216401408	5966801408	6268300928	6459994624	6736894464	6799106048	6147495424	6535872640
B9EIX2;Q80U49	tr|B9EIX2|B9EIX2_MOUSE AW555464 protein OS=Mus musculus OX=10090 GN=Cep170b PE=1 SV=1;sp|Q80U49|C170B_MOUSE Centrosomal protein of 170 kDa protein B OS=Mus musculus OX=10090 GN=Cep170b PE=1 SV=2	184509968	178500080	245580000	145279952	188467500	176029888	141199984	202730064	190940096	177725008	169899904	137970048	258640112	177970144	186120052	192000048	175119984	232309984	183180160	195652544	177319856	180070128	182409856	159619840	174854920	139640048	156529872	122929976	139429856	139632438
B9EJ54;A0A0J9YUD5	tr|B9EJ54|B9EJ54_MOUSE Nucleoporin 205 OS=Mus musculus OX=10090 GN=Nup205 PE=1 SV=1;tr|A0A0J9YUD5|A0A0J9YUD5_MOUSE Nucleoporin 205 OS=Mus musculus OX=10090 GN=Nup205 PE=1 SV=1	3866401792	4710200832	4207197696	4514797568	4324649472	5629999104	3366102016	4419997184	4884497408	4575148928	6792495104	3901600512	3943600384	7773906432	5602900608	4470296064	3949996544	4069802752	5710596096	4550172864	5490098688	3471299328	4170597120	3649801216	4195449088	4917299712	4130095872	4330400256	4356801536	4433649344
B9EJR8;B2RY24	sp|B9EJR8|DAAF5_MOUSE Dynein assembly factor 5, axonemal OS=Mus musculus OX=10090 GN=Dnaaf5 PE=1 SV=1;tr|B2RY24|B2RY24_MOUSE Dynein assembly factor 5, axonemal OS=Mus musculus OX=10090 GN=Dnaaf5 PE=1 SV=1	276890144	214699952	222480016	264380128	244612560	231040176	258009888	255569952	278660256	255820068	239880192	237740096	277980032	225409904	245252556	229810112	196309824	304950304	330550272	265405128	238309824	182749856	322209728	264870000	252034852	186080144	244799824	327520000	350700320	277275072
B9EKJ3;Q80TL7	tr|B9EKJ3|B9EKJ3_MOUSE Protein MON2 homolog OS=Mus musculus OX=10090 GN=Mon2 PE=1 SV=1;sp|Q80TL7|MON2_MOUSE Protein MON2 homolog OS=Mus musculus OX=10090 GN=Mon2 PE=1 SV=2	110049920	104969896	115090112	100810040	107729992	121310008	110319944	86081968	99989024	104425236	96760952	95325992	81074992	106560088	94930506	134960032	92286960	106330080	114389920	111991748	108239952	91195984	114660016	114439920	107133968	97665960	81268032	105679936	126490088	102776004
C0HKD9;C0HKD8	sp|C0HKD9|MFA1B_MOUSE Microfibrillar-associated protein 1B OS=Mus musculus OX=10090 GN=Mfap1b PE=1 SV=1;sp|C0HKD8|MFA1A_MOUSE Microfibrillar-associated protein 1A OS=Mus musculus OX=10090 GN=Mfap1a PE=1 SV=1	272840160	195519968	159010064	164799952	198042536	198579984	255459984	190479856	234579872	219774924	241260032	216360224	197240144	172460096	206830124	246030160	189040176	239379776	252909728	231839960	238129872	3.16228e+06	235609792	3.16228e+06	1.20016e+08	214699952	214420080	278050240	210789840	229490028
C0HKE9;C0HKE8;C0HKE7;C0HKE6;C0HKE5;C0HKE4;C0HKE3;C0HKE2;C0HKE1;Q8CGP6;Q8CGP5;Q8BFU2;A0A0N4SV66;Q8R1M2;Q8CGP7;Q8CGP4	sp|C0HKE9|H2A1P_MOUSE Histone H2A type 1-P OS=Mus musculus OX=10090 GN=Hist1h2ap PE=1 SV=1;sp|C0HKE8|H2A1O_MOUSE Histone H2A type 1-O OS=Mus musculus OX=10090 GN=Hist1h2ao PE=1 SV=1;sp|C0HKE7|H2A1N_MOUSE Histone H2A type 1-N OS=Mus musculus OX=10090 GN=His	24599990272	26200016896	18999986176	45300015104	28775002112	28599969792	27800016896	48599965696	19400001536	31099988480	16100012032	29699995648	63200038912	18000015360	31750015488	20600016896	39300022272	25899986944	29499994112	28825005056	22099976192	43100033024	14200002560	31200024576	27650009088	50599964672	34900021248	14900000768	16999992320	29349994752
CON__sp|P00760|TRY1_BOVIN		43000016896	38400024576	58800050176	74999963648	53800013824	69700050944	41599963136	63600021504	64500015104	59850012672	53800030208	40699994112	66700062720	68700037120	57475031040	40500023296	41599963136	52599959552	52999966720	46924978176	63699955712	39099969536	47199956992	54199996416	51049969664	87399940096	41800040448	57099939840	58499969024	61199972352
CON__sp|P02769|ALBU_BOVIN		3.16228e+06	334049888	279490016	153530080	1.92558e+08	396909920	401120032	3.16228e+06	3.16228e+06	2.01089e+08	280079840	3.16228e+06	3.16228e+06	3.16228e+06	7.23917e+07	3.16228e+06	352080000	179170032	3.16228e+06	1.34394e+08	268710176	303760000	3.16228e+06	3.16228e+06	1.44699e+08	3.16228e+06	3.16228e+06	3.16228e+06	3.16228e+06	3.16228e+06
CON__sp|P04264|K2C1_HUMAN		6653300736	5091103232	3601103360	7257394176	5650725376	7608198656	5150497792	6020394496	6228493824	6251896192	6439500800	5952602112	3771898624	6192694272	5589173952	4609799168	3541697792	3948097536	2828798208	3732098176	4722701824	3841900288	3531198464	4170001920	4066450624	6628597248	3783296512	3057401856	9336299520	5701398784
CON__sp|P13645|K1C10_HUMAN		477239840	441169664	419640224	599090624	484285088	572679552	574270080	422370240	712409664	570432384	523319808	426179840	230060048	494570464	418532540	380059936	323399904	298079968	3.16228e+06	2.51176e+08	459859648	260770144	445890368	252260240	354695100	420860224	222970080	355970112	597049728	399212536
CON__sp|P35527|K1C9_HUMAN		4439997440	3967199488	2856099584	8054901248	4829549440	6351195648	4981498880	4964201472	7988791296	6071421824	3985798656	3991299072	3073402112	5534899200	4146349760	4621302784	3740103424	2730397696	1574800640	3166651136	4029997056	3810000128	2327797760	3686102528	3463474368	5290798592	3480000000	2207800320	6380705280	4339826048
CON__sp|P35908|K22E_HUMAN		1437099776	1250001280	570240064	1829401728	1271685712	2696902656	970820096	1513399424	877509056	1514657808	1818898816	1070300480	986020608	2115600896	1497705200	1592599168	1162399232	621769856	640410560	1004294704	1169999872	1131900416	1145699200	789519232	1059279680	2000501504	1380300544	828779328	2203799552	1603345232
CON__sp|Q02257|PLAK_MOUSE;Q02257;CON__sp|P14923|PLAK_HUMAN	;sp|Q02257|PLAK_MOUSE Junction plakoglobin OS=Mus musculus OX=10090 GN=Jup PE=1 SV=3;	1084500352	943759104	883510720	968960768	970182736	1205600640	1016699520	917950144	1018900992	1039787824	965999232	966459648	965170176	814169984	927949760	1020398912	917359744	929720320	746919616	903599648	934159104	770810496	825259776	768719552	824737232	726999488	700729728	786539392	688640640	725727312
D3YTR5;Q9Z2D8;D3YTR4;F6WZH1	tr|D3YTR5|D3YTR5_MOUSE Methyl-CpG-binding domain protein 3 OS=Mus musculus OX=10090 GN=Mbd3 PE=1 SV=1;sp|Q9Z2D8|MBD3_MOUSE Methyl-CpG-binding domain protein 3 OS=Mus musculus OX=10090 GN=Mbd3 PE=1 SV=1;tr|D3YTR4|D3YTR4_MOUSE Methyl-CpG-binding domain prote	207660192	142470096	162099840	200700032	178232540	203460128	135790000	160440032	212870032	178140048	174189936	140369904	167760048	203130224	171362528	230420032	169970064	203600016	212870032	204215036	177300000	90197992	192959936	170560048	157754494	242540208	148799904	208199888	227789872	206832468
D3YWT0;D3Z569;D3YTS1;Q9R0P6	tr|D3YWT0|D3YWT0_MOUSE Signal peptidase complex catalytic subunit SEC11 OS=Mus musculus OX=10090 GN=Sec11a PE=1 SV=1;tr|D3Z569|D3Z569_MOUSE Signal peptidase complex catalytic subunit SEC11 OS=Mus musculus OX=10090 GN=Sec11a PE=1 SV=1;tr|D3YTS1|D3YTS1_MOUSE	3.16228e+06	168699840	145110016	133469912	1.12611e+08	137480112	3.16228e+06	3.16228e+06	3.16228e+06	3.67417e+07	120520096	119400032	3.16228e+06	139319984	9.56006e+07	3.16228e+06	3.16228e+06	161850160	3.16228e+06	4.28342e+07	3.16228e+06	3.16228e+06	144480144	3.16228e+06	3.84917e+07	121869912	3.16228e+06	176979856	3.16228e+06	7.62936e+07
D3YTT6;Q9DBS9;F8WH20;D3Z194	tr|D3YTT6|D3YTT6_MOUSE Oxysterol-binding protein OS=Mus musculus OX=10090 GN=Osbpl3 PE=1 SV=1;sp|Q9DBS9|OSBL3_MOUSE Oxysterol-binding protein-related protein 3 OS=Mus musculus OX=10090 GN=Osbpl3 PE=1 SV=2;tr|F8WH20|F8WH20_MOUSE Oxysterol-binding protein OS	86198016	75399000	3.16228e+06	74032016	5.96978e+07	86752024	89869008	77701008	82898952	84305248	98703016	72208008	3.16228e+06	3.16228e+06	4.43089e+07	86663016	84239016	3.16228e+06	3.16228e+06	4.43066e+07	84840960	88066040	3.16228e+06	3.16228e+06	4.48079e+07	85684984	3.16228e+06	3.16228e+06	3.16228e+06	2.3793e+07
D3YU12;Q8K2T1;G5E8S7	tr|D3YU12|D3YU12_MOUSE NmrA-like family domain-containing protein 1 OS=Mus musculus OX=10090 GN=Nmral1 PE=1 SV=1;sp|Q8K2T1|NMRL1_MOUSE NmrA-like family domain-containing protein 1 OS=Mus musculus OX=10090 GN=Nmral1 PE=1 SV=1;tr|G5E8S7|G5E8S7_MOUSE NmrA-lik	664690432	597110080	689200384	541999936	623250208	577229760	593120320	581890240	657210048	602362592	603930240	600229632	633170048	622279296	614902304	703330368	615260032	623959616	713270592	663955152	544450112	561750144	595750592	526269952	557055200	573500096	582809728	547609600	541539520	561364736
D3YU17;Q8VCM8	tr|D3YU17|D3YU17_MOUSE Nicalin OS=Mus musculus OX=10090 GN=Ncln PE=1 SV=1;sp|Q8VCM8|NCLN_MOUSE Nicalin OS=Mus musculus OX=10090 GN=Ncln PE=1 SV=2	774349440	611719616	751970304	798379328	734104672	772279424	894230336	601139776	840930048	777144896	631710400	588819712	687099968	827969856	683899984	830220160	835670784	707219200	688909888	765505008	709610240	786359808	734120704	783560512	753412816	709429504	587409472	642340032	772939392	678029600
E9QP59;D3YU56;Q9WU40	tr|E9QP59|E9QP59_MOUSE Inner nuclear membrane protein Man1 OS=Mus musculus OX=10090 GN=Lemd3 PE=1 SV=1;tr|D3YU56|D3YU56_MOUSE Inner nuclear membrane protein Man1 OS=Mus musculus OX=10090 GN=Lemd3 PE=1 SV=1;sp|Q9WU40|MAN1_MOUSE Inner nuclear membrane protei	116239920	86424984	139409952	90498960	108143454	129770040	102180032	3.16228e+06	165210128	1.00081e+08	108170096	102500048	139290000	95804984	111441282	141729936	86862968	171760144	107039920	126848242	106470040	94830968	146319840	102180032	112450220	109820104	111530048	144899856	85015984	112816498
F6SBR5;D3Z1U0;E9QL53;D3YU89;P49025	tr|F6SBR5|F6SBR5_MOUSE Citron Rho-interacting kinase OS=Mus musculus OX=10090 GN=Cit PE=1 SV=2;tr|D3Z1U0|D3Z1U0_MOUSE Citron Rho-interacting kinase OS=Mus musculus OX=10090 GN=Cit PE=1 SV=1;tr|E9QL53|E9QL53_MOUSE Citron Rho-interacting kinase OS=Mus muscul	291790208	313489824	328589760	423699584	339392344	264920016	292269888	355709920	340969696	313467380	236689968	302670048	455609920	345680096	335162508	254629984	268359888	455629952	296969952	318897444	319110112	384919648	365550400	330310112	349972568	271429888	275800256	314999648	240979936	275802432
D3YUB9;D3Z055;G3UWS5;G3UY42;D3Z5F7;Q8CCS6	tr|D3YUB9|D3YUB9_MOUSE Polyadenylate-binding protein 2 (Fragment) OS=Mus musculus OX=10090 GN=Pabpn1 PE=4 SV=2;tr|D3Z055|D3Z055_MOUSE Polyadenylate-binding protein 2 OS=Mus musculus OX=10090 GN=Pabpn1 PE=4 SV=1;tr|G3UWS5|G3UWS5_MOUSE Polyadenylate-binding	582259648	662619584	280590144	411260192	484182392	742820608	664140416	484680256	447129728	584692752	816739648	617150336	224830032	423110112	520457532	545420608	558010176	287769920	412849984	451012672	453160352	516499520	290489856	341690016	400459936	457420384	477799776	250039888	324100160	377340052
D3YUE2;Q61398;A0A0G2JE29;D3YZE3	tr|D3YUE2|D3YUE2_MOUSE Procollagen C-endopeptidase enhancer 1 OS=Mus musculus OX=10090 GN=Pcolce PE=1 SV=1;sp|Q61398|PCOC1_MOUSE Procollagen C-endopeptidase enhancer 1 OS=Mus musculus OX=10090 GN=Pcolce PE=1 SV=2;tr|A0A0G2JE29|A0A0G2JE29_MOUSE Procollagen	84613968	3.16228e+06	3.16228e+06	3.16228e+06	2.35252e+07	138280032	52381016	88241040	61835968	85184514	121440072	112419912	61997016	57169008	88256502	93791952	79678032	52428024	43174016	67268006	91890008	80869000	42454012	33510014	6.21808e+07	78392016	61991980	3.16228e+06	67856968	5.28508e+07
D3YUM1;Q91YT0;D3Z1U9	tr|D3YUM1|D3YUM1_MOUSE NADH dehydrogenase [ubiquinone] flavoprotein 1, mitochondrial OS=Mus musculus OX=10090 GN=Ndufv1 PE=1 SV=1;sp|Q91YT0|NDUV1_MOUSE NADH dehydrogenase [ubiquinone] flavoprotein 1, mitochondrial OS=Mus musculus OX=10090 GN=Ndufv1 PE=1 SV	1145500416	695529664	910860096	971939904	930957520	1029299520	954790272	863909248	1093198848	985299472	1078200576	805849280	850120640	1090001152	956042912	1074699904	963260288	991550848	1049899520	1019852640	933519296	758899328	971869504	1119299712	945896960	973039744	949410816	947580032	947740288	954442720
D3YUP1;Q9WVG6	tr|D3YUP1|D3YUP1_MOUSE Coactivator-associated arginine methyltransferase 1 OS=Mus musculus OX=10090 GN=Carm1 PE=1 SV=1;sp|Q9WVG6|CARM1_MOUSE Histone-arginine methyltransferase CARM1 OS=Mus musculus OX=10090 GN=Carm1 PE=1 SV=2	195659984	187980048	202070048	302509888	222054992	191810000	182280128	236210192	250520240	215205140	232240112	215160112	164100112	282519776	223505028	223890016	235300080	307879936	301300000	267092508	240639920	262479872	340040288	312390336	288887604	164490112	193469920	290549824	271550304	230015040
D3YUV1;Q99J45	tr|D3YUV1|D3YUV1_MOUSE Nuclear receptor-binding protein OS=Mus musculus OX=10090 GN=Nrbp1 PE=1 SV=1;sp|Q99J45|NRBP_MOUSE Nuclear receptor-binding protein OS=Mus musculus OX=10090 GN=Nrbp1 PE=1 SV=1	160570080	200860080	125829912	148930016	159047522	3.16228e+06	145450096	261179888	94473048	1.26066e+08	229619936	143120112	144090112	126400128	160807572	135059936	148070096	156360176	3.16228e+06	1.10663e+08	246829968	201340096	3.16228e+06	179759984	1.57773e+08	135599904	134700080	118460120	3.16228e+06	9.79806e+07
D3Z3E8;E9PW39;D3YVL0;P23249	tr|D3Z3E8|D3Z3E8_MOUSE RNA helicase OS=Mus musculus OX=10090 GN=Mov10 PE=1 SV=1;tr|E9PW39|E9PW39_MOUSE RNA helicase OS=Mus musculus OX=10090 GN=Mov10 PE=1 SV=1;tr|D3YVL0|D3YVL0_MOUSE RNA helicase OS=Mus musculus OX=10090 GN=Mov10 PE=1 SV=2;sp|P23249|MOV10_	1180200192	974819072	1402500480	1390800256	1237080000	1029100608	1106399360	1325100032	1467800320	1232100080	1115099648	997320192	1192299904	1491299584	1199004832	1076899200	1069999680	1436800000	1351400320	1233774800	864539328	866839488	1393300736	1382099072	1126694656	1020900928	880479616	1277100288	1320200192	1124670256
D3YVM8;O55102;D3Z4L7	tr|D3YVM8|D3YVM8_MOUSE Biogenesis of lysosome-related organelles complex 1 subunit 1 OS=Mus musculus OX=10090 GN=Bloc1s1 PE=1 SV=1;sp|O55102|BL1S1_MOUSE Biogenesis of lysosome-related organelles complex 1 subunit 1 OS=Mus musculus OX=10090 GN=Bloc1s1 PE=1	34083008	66201020	3.16228e+06	48899976	3.80866e+07	79039000	69994000	106600104	35505984	72784772	69334984	70931032	69892016	69551976	69927502	79821984	79241024	69193984	80318960	77143988	72924032	119950064	39951004	69015984	75460271	85415032	108380040	44617000	90934024	82336524
D3YW20;D3YW19;I1E4X5;Q8BWQ6;H3BJE8	tr|D3YW20|D3YW20_MOUSE VPS35 endosomal protein sorting factor-like (Fragment) OS=Mus musculus OX=10090 GN=Vps35l PE=1 SV=2;tr|D3YW19|D3YW19_MOUSE VPS35 endosomal protein sorting factor-like (Fragment) OS=Mus musculus OX=10090 GN=Vps35l PE=1 SV=2;tr|I1E4X5|	214510032	139599888	120820048	148279968	155802484	127349896	112919936	117709952	133230088	122802468	161979936	153010080	178429936	85918992	144834736	129949976	97677008	116320096	112350072	114074288	148239920	140799952	157910144	107329896	138569978	3.16228e+06	127410032	168000032	93382992	9.79888e+07
G3X927;D3YW42;Q8VC31	tr|G3X927|G3X927_MOUSE Coiled-coil domain-containing protein 9 OS=Mus musculus OX=10090 GN=Ccdc9 PE=1 SV=1;tr|D3YW42|D3YW42_MOUSE Coiled-coil domain-containing protein 9 OS=Mus musculus OX=10090 GN=Ccdc9 PE=1 SV=2;sp|Q8VC31|CCDC9_MOUSE Coiled-coil domain-c	165289952	152129952	189590176	139569840	161644980	145970032	177680000	150880032	183199872	164432484	162179952	139260032	177059936	178040112	164135008	154140160	149320016	162099840	139270128	151207536	152889840	142250016	143870064	171060048	152517492	162959984	108779888	147999888	165009984	146187436
D3YWC2;D3Z6F1;Q9JM93	tr|D3YWC2|D3YWC2_MOUSE ADP-ribosylation factor-like protein 6-interacting protein 4 OS=Mus musculus OX=10090 GN=Arl6ip4 PE=1 SV=1;tr|D3Z6F1|D3Z6F1_MOUSE ADP-ribosylation factor-like protein 6-interacting protein 4 (Fragment) OS=Mus musculus OX=10090 GN=Arl	87820976	62898012	3.16228e+06	3.16228e+06	3.92609e+07	63160984	69250000	3.16228e+06	3.16228e+06	3.46839e+07	51510972	70519008	79155984	3.16228e+06	5.10871e+07	3.16228e+06	46573000	3.16228e+06	3.16228e+06	1.4015e+07	3.16228e+06	45950988	79290024	31615000	4.00046e+07	69137032	3.16228e+06	3.16228e+06	3.16228e+06	1.9656e+07
D3YWK1;Q80W47	tr|D3YWK1|D3YWK1_MOUSE WD repeat domain phosphoinositide-interacting protein 2 OS=Mus musculus OX=10090 GN=Wipi2 PE=1 SV=1;sp|Q80W47|WIPI2_MOUSE WD repeat domain phosphoinositide-interacting protein 2 OS=Mus musculus OX=10090 GN=Wipi2 PE=1 SV=1	213109952	151449984	146140016	3.16228e+06	1.28466e+08	143329888	189390032	241090032	113650056	171865002	207500192	228679968	184030064	137369952	189395044	201769856	162760064	115180120	177940048	164412522	183839824	205069952	133770080	138280032	165239972	230439760	122460088	113209928	128180072	148572462
D3YWT1;D3Z3N4	tr|D3YWT1|D3YWT1_MOUSE Heterogeneous nuclear ribonucleoprotein H3 OS=Mus musculus OX=10090 GN=Hnrnph3 PE=1 SV=1;tr|D3Z3N4|D3Z3N4_MOUSE Heterogeneous nuclear ribonucleoprotein H3 OS=Mus musculus OX=10090 GN=Hnrnph3 PE=1 SV=1	159999888	131169872	245820096	245619904	195652440	224280224	210769936	196670112	221769824	213372524	124960064	92566032	194520000	197619920	152416504	195550016	153590096	301300000	145580144	199005064	139219968	113869888	186719920	153850016	148414948	176229840	123209952	230470128	169199952	174777468
D3YWX2;E9Q803;Q9R0I7;F6YTL8	tr|D3YWX2|D3YWX2_MOUSE YLP motif-containing protein 1 OS=Mus musculus OX=10090 GN=Ylpm1 PE=1 SV=2;tr|E9Q803|E9Q803_MOUSE YLP motif-containing protein 1 OS=Mus musculus OX=10090 GN=Ylpm1 PE=1 SV=1;sp|Q9R0I7|YLPM1_MOUSE YLP motif-containing protein 1 OS=Mus	83458968	80750024	139679920	134569984	109614724	144770096	76053008	83592040	87919968	98083778	123099888	53367024	252789808	101839992	132774178	61025988	48952996	149400048	121700096	95269782	98111992	48124992	149280016	123949976	104866744	76846976	90395976	124949912	135429984	106905712
D3YX27;Q9JIY5;D3YX28;F6TCV0;F6XUR8;S4R1B3	tr|D3YX27|D3YX27_MOUSE Serine protease HTRA2, mitochondrial OS=Mus musculus OX=10090 GN=Htra2 PE=1 SV=1;sp|Q9JIY5|HTRA2_MOUSE Serine protease HTRA2, mitochondrial OS=Mus musculus OX=10090 GN=Htra2 PE=1 SV=2;tr|D3YX28|D3YX28_MOUSE Serine protease HTRA2, mit	387019872	372050144	456440096	456440096	417987552	368190400	350370112	431180192	496279552	411505064	386550176	358550368	491169888	516090240	438090168	366029952	320459776	476110400	387049632	387412440	347480000	371859808	459030336	473479904	412962512	375030144	352309696	465850176	437499808	407672456
S4R1M2;D3YXK2	tr|S4R1M2|S4R1M2_MOUSE Scaffold attachment factor B1 OS=Mus musculus OX=10090 GN=Safb PE=1 SV=1;sp|D3YXK2|SAFB1_MOUSE Scaffold attachment factor B1 OS=Mus musculus OX=10090 GN=Safb PE=1 SV=2	381550080	285840224	297499968	324839744	322432504	326859712	407090208	365280000	360039968	364817472	303599968	279599904	388730176	339829792	327939960	339679840	430760000	287010112	276699872	333537456	354699808	318540224	247059888	302840224	305785036	379199648	327520000	316279840	294570112	329392400
D3YXP1;P61025;Q3UNC9	tr|D3YXP1|D3YXP1_MOUSE Cyclin-dependent kinases regulatory subunit OS=Mus musculus OX=10090 GN=Cks1b PE=1 SV=1;sp|P61025|CKS1_MOUSE Cyclin-dependent kinases regulatory subunit 1 OS=Mus musculus OX=10090 GN=Cks1b PE=3 SV=1;tr|Q3UNC9|Q3UNC9_MOUSE Cyclin-depe	132610136	148430160	205589840	205260080	172972554	166929920	86278976	166659984	197380096	154312244	247989888	69379984	3.16228e+06	275040032	1.48893e+08	153679840	154079920	300170080	323150016	232769964	132530080	157859872	269380128	199529824	189824976	112249952	104230056	147040048	359859744	180844950
D3YXP6;Q9D1G2	tr|D3YXP6|D3YXP6_MOUSE Phosphomevalonate kinase OS=Mus musculus OX=10090 GN=Pmvk PE=1 SV=1;sp|Q9D1G2|PMVK_MOUSE Phosphomevalonate kinase OS=Mus musculus OX=10090 GN=Pmvk PE=1 SV=3	131799880	141549856	120520096	92991016	121715212	130290000	177329984	229800016	150309920	171932480	155659920	134179896	148769840	97126040	133933924	116400072	159880128	105019928	105519936	121705016	122370040	115249952	112960112	101229968	112952518	147220016	118710104	114389920	178879904	139799986
D3YXZ3;Q91YS4;O88448	tr|D3YXZ3|D3YXZ3_MOUSE Kinesin light chain OS=Mus musculus OX=10090 GN=Klc2 PE=1 SV=1;tr|Q91YS4|Q91YS4_MOUSE Kinesin light chain OS=Mus musculus OX=10090 GN=Klc2 PE=1 SV=1;sp|O88448|KLC2_MOUSE Kinesin light chain 2 OS=Mus musculus OX=10090 GN=Klc2 PE=1 SV=	201180112	211109936	162670016	160349856	183827480	173399952	175159984	211399872	148960096	177229976	216890144	142650096	184159824	184689952	182097504	197469824	226329968	138320112	144119856	176559940	230850000	190940096	124600024	172679888	179767502	292770272	228559984	210369968	180420016	228030060
D3YY02;D3Z4H6;P52912;A0A0N4SVR8	tr|D3YY02|D3YY02_MOUSE Nucleolysin TIA-1 OS=Mus musculus OX=10090 GN=Tia1 PE=1 SV=1;tr|D3Z4H6|D3Z4H6_MOUSE Nucleolysin TIA-1 OS=Mus musculus OX=10090 GN=Tia1 PE=1 SV=1;sp|P52912|TIA1_MOUSE Nucleolysin TIA-1 OS=Mus musculus OX=10090 GN=Tia1 PE=1 SV=1;tr|A0A	60925032	67319032	3.16228e+06	3.16228e+06	3.36422e+07	66128012	85133960	40824008	3.16228e+06	4.88121e+07	114320112	80073024	3.16228e+06	3.16228e+06	5.01794e+07	91674048	79112976	3.16228e+06	3.16228e+06	4.42779e+07	70359992	63125972	8831005	3.16228e+06	3.63698e+07	99801032	58554012	3.16228e+06	3.16228e+06	4.11699e+07
F6T9K1;D3YY09;Q9D6N5;D3YYC2;G3UXH5	tr|F6T9K1|F6T9K1_MOUSE Dr1-associated corepressor OS=Mus musculus OX=10090 GN=Drap1 PE=1 SV=2;tr|D3YY09|D3YY09_MOUSE Dr1-associated corepressor OS=Mus musculus OX=10090 GN=Drap1 PE=1 SV=1;sp|Q9D6N5|NC2A_MOUSE Dr1-associated corepressor OS=Mus musculus OX=1	135189904	109030040	179709856	187440064	152842466	3.16228e+06	3.16228e+06	141140144	155079920	7.56362e+07	145679920	159060000	165840032	120829872	147852456	146309888	129209872	120370128	128630088	131129994	140470128	116030032	185230128	156279840	149502532	3.16228e+06	131799880	161969968	123599904	1.05133e+08
D3YYI3;P60898;D3Z3Z8	tr|D3YYI3|D3YYI3_MOUSE DNA-directed RNA polymerase subunit OS=Mus musculus OX=10090 GN=Polr2i PE=1 SV=1;sp|P60898|RPB9_MOUSE DNA-directed RNA polymerase II subunit RPB9 OS=Mus musculus OX=10090 GN=Polr2i PE=1 SV=1;tr|D3Z3Z8|D3Z3Z8_MOUSE DNA-directed RNA po	39261980	50495016	47249008	3.16228e+06	3.50421e+07	3.16228e+06	42835984	3.16228e+06	38430016	2.18976e+07	3.16228e+06	48984020	3.16228e+06	3.16228e+06	1.46177e+07	56286020	37782984	48108984	3.16228e+06	3.63351e+07	3.16228e+06	48355976	87916008	3.16228e+06	3.56491e+07	3.16228e+06	3.16228e+06	62415008	3.16228e+06	1.79755e+07
D3YYT1;Q922P9	tr|D3YYT1|D3YYT1_MOUSE Glyoxylate reductase 1 homolog OS=Mus musculus OX=10090 GN=Glyr1 PE=1 SV=1;sp|Q922P9|GLYR1_MOUSE Putative oxidoreductase GLYR1 OS=Mus musculus OX=10090 GN=Glyr1 PE=1 SV=1	539109568	559040384	555490432	609480448	565780208	778389952	537150336	535110112	647240512	624472728	609480448	541929728	632990720	522359968	576690216	599739520	558599872	477200000	631190464	566682464	580269696	493140064	512999968	457200448	510902544	541190016	468360128	473650464	498850464	495512768
D3YYW8;Q91V81	tr|D3YYW8|D3YYW8_MOUSE RNA-binding motif protein 42 OS=Mus musculus OX=10090 GN=Rbm42 PE=1 SV=1;sp|Q91V81|RBM42_MOUSE RNA-binding protein 42 OS=Mus musculus OX=10090 GN=Rbm42 PE=1 SV=2	117439888	96088992	105010008	94769032	103326980	135200000	122230120	108350056	3.16228e+06	9.22356e+07	88058016	94842000	111499928	3.16228e+06	7.43906e+07	88808952	88686960	3.16228e+06	55395988	5.90135e+07	95042984	74407032	87989976	77611992	83762996	148360096	77655032	82449992	94818992	100821028
E9QM06;D3YZ08;O35144;F6VIR4	tr|E9QM06|E9QM06_MOUSE Telomeric repeat-binding factor 2 OS=Mus musculus OX=10090 GN=Terf2 PE=1 SV=1;tr|D3YZ08|D3YZ08_MOUSE Telomeric repeat-binding factor OS=Mus musculus OX=10090 GN=Terf2 PE=1 SV=1;sp|O35144|TERF2_MOUSE Telomeric repeat-binding factor 2	72067976	94331048	138870064	3.16228e+06	7.71078e+07	78963976	43301004	59811988	95777952	69463730	73300040	68798016	84242992	79513032	76463520	91394960	64600020	3.16228e+06	73137008	5.80736e+07	89834968	57311988	103270000	88311984	84682235	66254028	70899032	3.16228e+06	68522032	5.22093e+07
D3YZ09;Q9CY66	tr|D3YZ09|D3YZ09_MOUSE H/ACA ribonucleoprotein complex subunit (Fragment) OS=Mus musculus OX=10090 GN=Gar1 PE=1 SV=1;sp|Q9CY66|GAR1_MOUSE H/ACA ribonucleoprotein complex subunit 1 OS=Mus musculus OX=10090 GN=Gar1 PE=1 SV=1	712279808	783429760	891459968	708380288	773887456	853749952	646270464	733400448	942750336	794042800	800869184	643360704	1100699776	689129280	808514736	761899904	842060928	652269952	709130432	741340304	619979712	685070592	832509440	586870528	681107568	798910720	938169792	563499584	601310144	725472560
D3YZ89;Q99MB2	tr|D3YZ89|D3YZ89_MOUSE Mitochondrial fission regulator 1 (Fragment) OS=Mus musculus OX=10090 GN=Mtfr1 PE=1 SV=1;sp|Q99MB2|MTFR1_MOUSE Mitochondrial fission regulator 1 OS=Mus musculus OX=10090 GN=Mtfr1 PE=1 SV=1	3.16228e+06	44501980	129979944	3.16228e+06	4.52016e+07	43392000	46394980	83064960	27454010	5.00765e+07	43188996	75522040	66959008	15817998	5.0372e+07	54922992	63036004	69257984	45146984	58090991	79850032	64153024	3.16228e+06	37056984	4.60556e+07	39278020	58943032	51478972	3.16228e+06	3.82156e+07
E9Q4Q2;D3YZC9;D3YZD0;Q64213;D3YVH4	tr|E9Q4Q2|E9Q4Q2_MOUSE Splicing factor 1 OS=Mus musculus OX=10090 GN=Sf1 PE=1 SV=1;tr|D3YZC9|D3YZC9_MOUSE Splicing factor 1 OS=Mus musculus OX=10090 GN=Sf1 PE=1 SV=1;tr|D3YZD0|D3YZD0_MOUSE Splicing factor 1 OS=Mus musculus OX=10090 GN=Sf1 PE=1 SV=1;sp|Q642	740849536	816110336	1171100032	1133201152	965315264	882080064	743889792	986540416	875249728	871940000	923769856	698859584	1350599424	983149376	989094560	922120064	1030600000	1005599808	1167200128	1031380000	759949952	1032198976	822329280	1220198656	958669216	1145399808	746029504	930239040	1131599744	988317024
D3YZJ1;Q64337	tr|D3YZJ1|D3YZJ1_MOUSE Sequestosome-1 OS=Mus musculus OX=10090 GN=Sqstm1 PE=1 SV=1;sp|Q64337|SQSTM_MOUSE Sequestosome-1 OS=Mus musculus OX=10090 GN=Sqstm1 PE=1 SV=1	195229936	176039936	49211020	85618024	126524729	198950112	222830080	139029952	116420016	169307540	233029888	147909888	42126984	3.16228e+06	1.06557e+08	204349824	178649872	66458024	3.16228e+06	1.13155e+08	231499792	188589888	61362000	84084968	141384162	407129568	390260288	135610032	84037992	254259470
D3YZN4;Q3ULF4;D3YXB7;F6W695	tr|D3YZN4|D3YZN4_MOUSE Paraplegin OS=Mus musculus OX=10090 GN=Spg7 PE=1 SV=1;sp|Q3ULF4|SPG7_MOUSE Paraplegin OS=Mus musculus OX=10090 GN=Spg7 PE=1 SV=1;tr|D3YXB7|D3YXB7_MOUSE Paraplegin OS=Mus musculus OX=10090 GN=Spg7 PE=1 SV=2;tr|F6W695|F6W695_MOUSE Para	61971020	69650024	174760032	3.16228e+06	7.73858e+07	87938016	70985024	138749968	106050032	100930760	91120016	63435016	124519880	185239888	116078700	99407984	82503968	172519936	83230016	109415476	67058992	92527016	115679968	81466984	89183240	97494008	92614016	81396976	54336980	81460495
D3YZP9	sp|D3YZP9|CCDC6_MOUSE Coiled-coil domain-containing protein 6 OS=Mus musculus OX=10090 GN=Ccdc6 PE=1 SV=1	183759904	186540000	166319968	204030128	185162500	135360112	202810208	251540032	211620016	200332592	192719840	183250160	253769792	107939936	184419932	250660000	198999936	177250160	186269840	203294984	198750128	236269856	192379888	209399792	209199916	236670208	232880000	138160144	180330096	197010112
D3YZZ5;E9Q7G1	tr|D3YZZ5|D3YZZ5_MOUSE Transmembrane p24-trafficking protein 7 OS=Mus musculus OX=10090 GN=Tmed7 PE=1 SV=1;tr|E9Q7G1|E9Q7G1_MOUSE Transmembrane p24-trafficking protein 7 OS=Mus musculus OX=10090 GN=Tmed7 PE=1 SV=1	424509792	390359712	263370160	184509968	315687408	542989888	413110272	293800096	355140160	401260104	416900384	414699936	3.16228e+06	277770112	2.78133e+08	415839808	240920160	344909696	207500192	302292464	379849696	262760144	251889920	200069920	273642420	308669920	364329920	205760096	256080048	283709996
D3Z041;P41216	tr|D3Z041|D3Z041_MOUSE Long-chain-fatty-acid--CoA ligase 1 OS=Mus musculus OX=10090 GN=Acsl1 PE=1 SV=1;sp|P41216|ACSL1_MOUSE Long-chain-fatty-acid--CoA ligase 1 OS=Mus musculus OX=10090 GN=Acsl1 PE=1 SV=2	636739456	568329920	591390592	591840128	597075024	654519744	565270592	593820160	667160320	620192704	638949696	469540256	617360448	507559840	558352560	690149952	512809632	619469376	485539904	576992216	659410240	476400096	554420480	468419776	539662648	733640448	550880512	495640288	524050016	576052816
D3Z061;Q8C7R4	tr|D3Z061|D3Z061_MOUSE E1 ubiquitin-activating enzyme OS=Mus musculus OX=10090 GN=Uba6 PE=1 SV=1;sp|Q8C7R4|UBA6_MOUSE Ubiquitin-like modifier-activating enzyme 6 OS=Mus musculus OX=10090 GN=Uba6 PE=1 SV=1	1504400256	1404500736	1237500800	1345900800	1373075648	1287798784	1242200064	1307399552	995689920	1208272080	1305400064	1335698944	1053400448	1486398848	1295224576	1272098688	1269999744	1213499776	992590016	1187047056	1253599616	1190400640	1407399808	1275399168	1281699808	1269299968	1283099008	1425298688	1079999232	1264424224
D3Z069;Q8K1N2	tr|D3Z069|D3Z069_MOUSE Pleckstrin homology-like domain family B member 2 (Fragment) OS=Mus musculus OX=10090 GN=Phldb2 PE=1 SV=1;sp|Q8K1N2|PHLB2_MOUSE Pleckstrin homology-like domain family B member 2 OS=Mus musculus OX=10090 GN=Phldb2 PE=1 SV=2	153689968	122429976	200019840	167789888	160982418	199960112	163189872	129670056	162959984	163945006	149610160	134750064	183380176	242999744	177685036	135840112	133399880	112629944	119910032	125444992	122939960	120280024	232359984	142180064	154440008	190730144	125569896	205019984	154960096	169070030
D3Z0F5;O88545	tr|D3Z0F5|D3Z0F5_MOUSE COP9 signalosome complex subunit 6 OS=Mus musculus OX=10090 GN=Cops6 PE=1 SV=1;sp|O88545|CSN6_MOUSE COP9 signalosome complex subunit 6 OS=Mus musculus OX=10090 GN=Cops6 PE=1 SV=1	224350176	288919776	296230080	305799936	278824992	204620144	202039872	218309776	306949696	232979872	274230112	250530144	137199936	313549728	243877480	311110176	238639744	254660176	368239712	293162452	194799984	217789776	403360032	318930080	283719968	162229824	204569824	302270176	340769856	252459920
D3Z0M9	tr|D3Z0M9|D3Z0M9_MOUSE RNA helicase OS=Mus musculus OX=10090 GN=Ddx23 PE=1 SV=1	1589999360	1653099136	1514899072	1492200448	1562549504	1495700864	1591400064	1520000640	1814199808	1605325344	1472801536	1568498688	1687098496	1676101760	1601125120	1371098752	1612701056	1506800512	1425599104	1479049856	1514699392	1485501440	1610001280	1506899840	1529275488	1501601408	1402599040	1509599104	1240000768	1413450080
D3Z139;Q8K0G8	tr|D3Z139|D3Z139_MOUSE Epithelial splicing regulatory protein 2 (Fragment) OS=Mus musculus OX=10090 GN=Esrp2 PE=1 SV=1;sp|Q8K0G8|ESRP2_MOUSE Epithelial splicing regulatory protein 2 OS=Mus musculus OX=10090 GN=Esrp2 PE=1 SV=1	54753984	49586996	41907020	43941000	47547250	42307992	52539988	44711008	47713976	46818241	46472016	3.16228e+06	51815980	45591016	3.67603e+07	76758016	66112984	51162016	56356020	62597259	56257972	3.16228e+06	71070960	53862028	4.60883e+07	3.16228e+06	3.16228e+06	58857992	48561988	2.84361e+07
D3Z158;Q8BML9	tr|D3Z158|D3Z158_MOUSE Glutaminyl-tRNA synthetase OS=Mus musculus OX=10090 GN=Qars PE=1 SV=2;sp|Q8BML9|SYQ_MOUSE Glutamine--tRNA ligase OS=Mus musculus OX=10090 GN=Qars1 PE=1 SV=1	815820096	922839232	1102799744	809360640	912704928	781340608	937700224	982929216	940519232	910622320	886310848	1167400064	1012800000	794999360	965377568	971730816	987940864	986689920	961369024	976932656	955690176	1128599424	1059999744	1028499712	1043197264	1000599680	1004600000	1052600384	983410624	1010302672
E9Q7L3;D3Z1W6;E9Q7L2;D3Z1N4;E9Q4Y5;F8VQD1;Q8BSQ9;D3YYF2;D3Z3R4;F6THL5;D6RIL0;D6RI94	tr|E9Q7L3|E9Q7L3_MOUSE Protein polybromo-1 OS=Mus musculus OX=10090 GN=Pbrm1 PE=1 SV=1;tr|D3Z1W6|D3Z1W6_MOUSE Protein polybromo-1 OS=Mus musculus OX=10090 GN=Pbrm1 PE=1 SV=1;tr|E9Q7L2|E9Q7L2_MOUSE Protein polybromo-1 OS=Mus musculus OX=10090 GN=Pbrm1 PE=1	567650176	684569792	839570176	569819520	665402416	660620416	628799872	563759488	689129280	635577264	560780160	577059968	595270656	627470208	590145248	736209728	582419520	773039552	606380672	674512368	607080192	601660160	688129728	674780608	642912672	655579840	556049408	658310656	663110144	633262512
D3Z2A4;Q6PEE3	tr|D3Z2A4|D3Z2A4_MOUSE Ribonucleoside-diphosphate reductase subunit M2 B OS=Mus musculus OX=10090 GN=Rrm2b PE=1 SV=1;sp|Q6PEE3|RIR2B_MOUSE Ribonucleoside-diphosphate reductase subunit M2 B OS=Mus musculus OX=10090 GN=Rrm2b PE=1 SV=1	3.16228e+06	3.16228e+06	3.16228e+06	62582032	1.80172e+07	58250008	60166012	38556004	28988002	4.649e+07	3.16228e+06	70877008	37864008	52702976	4.11516e+07	82568032	3.16228e+06	57298020	78900016	5.54821e+07	3.16228e+06	62678992	3.16228e+06	3.16228e+06	1.80415e+07	3.16228e+06	63974008	51370000	142670144	6.52941e+07
D3Z2E3;F6R6F1;E9Q632;O54916	tr|D3Z2E3|D3Z2E3_MOUSE RalBP1-associated Eps domain-containing protein 1 OS=Mus musculus OX=10090 GN=Reps1 PE=1 SV=1;tr|F6R6F1|F6R6F1_MOUSE RalBP1-associated Eps domain-containing protein 1 (Fragment) OS=Mus musculus OX=10090 GN=Reps1 PE=1 SV=1;tr|E9Q632|E	63492016	87417984	72683992	49959976	68388492	65086992	64424000	64866976	59365980	63435987	97598000	53136016	74185968	59449012	71092249	41786000	3.16228e+06	52336980	3.16228e+06	2.51119e+07	33249986	56468996	81127976	55076016	5.64807e+07	89388968	3.16228e+06	61409988	53121028	5.17706e+07
E9Q8Z4;E9Q8Z9;D3Z2H2;E9Q901;E9Q904;G3X9V2;E9Q8Z6;E9Q8Z8;P30999;E9Q903;E9Q8Z5;E9Q986;D3Z7H6;E9Q907;E9Q905;E9Q906;D3Z2H7	tr|E9Q8Z4|E9Q8Z4_MOUSE Catenin delta-1 OS=Mus musculus OX=10090 GN=Ctnnd1 PE=1 SV=1;tr|E9Q8Z9|E9Q8Z9_MOUSE Catenin delta-1 OS=Mus musculus OX=10090 GN=Ctnnd1 PE=1 SV=1;tr|D3Z2H2|D3Z2H2_MOUSE Catenin delta-1 OS=Mus musculus OX=10090 GN=Ctnnd1 PE=1 SV=1;tr|E	1830800256	1947798912	1792298496	1455801472	1756674784	1663101056	1827398144	1705098752	1746599040	1735549248	1773798272	1953899136	1954100736	1577898624	1814924192	2136398976	1935799936	1737700736	1260198784	1767524608	1675601280	1741398400	1760600320	1549999104	1681899776	1974399104	1714598016	1709999488	1377599488	1694149024
D3Z2K2;Q9CR88	tr|D3Z2K2|D3Z2K2_MOUSE 28S ribosomal protein S14, mitochondrial OS=Mus musculus OX=10090 GN=Mrps14 PE=1 SV=1;sp|Q9CR88|RT14_MOUSE 28S ribosomal protein S14, mitochondrial OS=Mus musculus OX=10090 GN=Mrps14 PE=1 SV=1	52055020	39231988	48816024	40365996	45117257	53202976	44666996	46788984	72900016	54389743	39375996	32469996	52579980	54377984	44700989	43718000	33439998	51680980	67335000	4.90435e+07	31467990	34795988	64268008	57820028	4.7088e+07	33692004	31385006	45474984	53244000	4.0949e+07
D3Z2W0;E9QM75;Q9WUU8;D3Z3B6	tr|D3Z2W0|D3Z2W0_MOUSE TNFAIP3-interacting protein 1 OS=Mus musculus OX=10090 GN=Tnip1 PE=1 SV=1;tr|E9QM75|E9QM75_MOUSE TNFAIP3-interacting protein 1 OS=Mus musculus OX=10090 GN=Tnip1 PE=1 SV=1;sp|Q9WUU8|TNIP1_MOUSE TNFAIP3-interacting protein 1 OS=Mus mus	83982000	67276992	81373032	3.16228e+06	5.89486e+07	93263000	55294992	3.16228e+06	88686960	6.01018e+07	82616008	75164008	71607976	3.16228e+06	5.81376e+07	67373016	3.16228e+06	75629000	89916976	5.90203e+07	3.16228e+06	3.16228e+06	3.16228e+06	3.16228e+06	3.16228e+06	3.16228e+06	3.16228e+06	63072004	3.16228e+06	1.81397e+07
D3Z2Z1;F8WIA1;Q922J3;D3Z3M7;F6RCU2;Q8C0S5	tr|D3Z2Z1|D3Z2Z1_MOUSE CAP-Gly domain-containing linker protein 1 OS=Mus musculus OX=10090 GN=Clip1 PE=1 SV=1;tr|F8WIA1|F8WIA1_MOUSE CAP-Gly domain-containing linker protein 1 OS=Mus musculus OX=10090 GN=Clip1 PE=1 SV=1;sp|Q922J3|CLIP1_MOUSE CAP-Gly domain	613370112	430980480	619620416	506309728	542570184	565480384	455289888	506800288	558140096	521427664	484509984	530110240	607720384	516629952	534742640	485969792	440089824	598780224	457120160	495490000	632969856	521949504	608710080	512450528	569019992	540560576	549620224	625909632	562870080	569740128
D3Z375;Q62048	tr|D3Z375|D3Z375_MOUSE 15 kDa phosphoprotein enriched in astrocytes (Fragment) OS=Mus musculus OX=10090 GN=Pea15a PE=1 SV=1;sp|Q62048|PEA15_MOUSE Astrocytic phosphoprotein PEA-15 OS=Mus musculus OX=10090 GN=Pea15 PE=1 SV=1	42467016	88890024	3.16228e+06	3.16228e+06	3.44204e+07	64202980	104200080	82356984	49576980	75084256	78878968	86716984	3.16228e+06	3.16228e+06	4.29801e+07	61689968	54378996	3.16228e+06	64493996	4.59313e+07	75477024	81255008	48394004	76140984	70316755	62220008	66301984	35319004	72476000	59079249
D3Z3A0;Q9DCL8	tr|D3Z3A0|D3Z3A0_MOUSE Protein phosphatase inhibitor 2 OS=Mus musculus OX=10090 GN=Ppp1r2 PE=1 SV=1;sp|Q9DCL8|IPP2_MOUSE Protein phosphatase inhibitor 2 OS=Mus musculus OX=10090 GN=Ppp1r2 PE=1 SV=3	212929872	3.16228e+06	295189792	173640000	1.7123e+08	176530016	118510072	166850032	255790048	179420042	173730016	119280008	252970272	282369696	207087498	218880032	120499984	289799840	235710192	216222512	172729936	118310120	236019920	293869760	205232434	229470240	121910056	240580224	208570080	200132650
D3Z3D0;H3BKM2;Q80YV2	tr|D3Z3D0|D3Z3D0_MOUSE Nuclear-interacting partner of ALK OS=Mus musculus OX=10090 GN=Zc3hc1 PE=1 SV=1;tr|H3BKM2|H3BKM2_MOUSE Nuclear-interacting partner of ALK OS=Mus musculus OX=10090 GN=Zc3hc1 PE=1 SV=1;sp|Q80YV2|NIPA_MOUSE Nuclear-interacting partner o	52610992	55525020	56715988	56050992	55225748	52934016	61869992	55589984	73280968	60918740	48178020	55034004	67827992	116539976	71894998	49485020	79865024	68360016	69067984	66694511	3.16228e+06	59526020	58629024	57584980	4.47256e+07	66556972	79797968	75296992	59829000	70370233
D3Z3F4;F7C846;P47802;G3XA66;D3YVW0;G3UYJ5;G3XA75;G3UXX9	tr|D3Z3F4|D3Z3F4_MOUSE Metaxin OS=Mus musculus OX=10090 GN=Mtx1 PE=1 SV=2;tr|F7C846|F7C846_MOUSE Metaxin-1 OS=Mus musculus OX=10090 GN=Mtx1 PE=1 SV=1;sp|P47802|MTX1_MOUSE Metaxin-1 OS=Mus musculus OX=10090 GN=Mtx1 PE=1 SV=1;tr|G3XA66|G3XA66_MOUSE Metaxin-1	139950096	126829968	102800072	3.16228e+06	9.31856e+07	120579920	100950048	95307048	3.16228e+06	7.99998e+07	116800016	121299888	174630000	3.16228e+06	1.03973e+08	142770128	123599904	3.16228e+06	3.16228e+06	6.81736e+07	133399880	122870056	3.16228e+06	102950072	9.05956e+07	127420104	125339864	204320208	3.16228e+06	1.15061e+08
D3Z3J6	tr|D3Z3J6|D3Z3J6_MOUSE Polyadenylate-binding protein-interacting protein 1 OS=Mus musculus OX=10090 GN=Paip1 PE=1 SV=1	124850080	117889992	130379864	66018972	109784727	112770016	101619952	83919968	76206976	93629228	92308952	109489976	99687024	79678992	95291236	108779888	100430000	90827952	80737960	95193950	114630056	113440112	147699888	81369008	114284766	3.16228e+06	100979976	103240072	69071016	6.91133e+07
D3Z3S1;Q9WUQ2	tr|D3Z3S1|D3Z3S1_MOUSE Prolactin regulatory element-binding protein OS=Mus musculus OX=10090 GN=Preb PE=1 SV=1;sp|Q9WUQ2|PREB_MOUSE Prolactin regulatory element-binding protein OS=Mus musculus OX=10090 GN=Preb PE=1 SV=1	131169872	85410992	183459936	148030112	137017728	126289984	122910000	142670144	146659856	134632496	121299888	93742952	158740032	168269920	135513198	145350160	118830080	161299856	135900080	140345044	112099936	129009992	137900080	168340144	136837538	157050112	142079872	192680064	187739952	169887500
D3Z440;Q9CZ04;D3YVI6	tr|D3Z440|D3Z440_MOUSE COP9 signalosome complex subunit 7a (Fragment) OS=Mus musculus OX=10090 GN=Cops7a PE=1 SV=8;sp|Q9CZ04|CSN7A_MOUSE COP9 signalosome complex subunit 7a OS=Mus musculus OX=10090 GN=Cops7a PE=1 SV=2;tr|D3YVI6|D3YVI6_MOUSE COP9 signalosom	106829992	177770160	62898980	3.16228e+06	8.76654e+07	222430176	147819952	226329968	78623032	168800782	129209872	145630032	67077032	114109936	114006718	145350160	165829840	136360128	115670064	140802548	250250272	173820064	76302000	157199856	164393048	207569920	145710000	86533040	109160120	137243270
D3Z456;Q99N95;A0A1L1SU47;F6W7C7	tr|D3Z456|D3Z456_MOUSE 39S ribosomal protein L3, mitochondrial OS=Mus musculus OX=10090 GN=Mrpl3 PE=1 SV=1;sp|Q99N95|RM03_MOUSE 39S ribosomal protein L3, mitochondrial OS=Mus musculus OX=10090 GN=Mrpl3 PE=1 SV=1;tr|A0A1L1SU47|A0A1L1SU47_MOUSE 39S ribosomal	337619936	378200064	380449888	395849728	373029904	424120320	420980384	322499968	514770496	420592792	378259872	338299712	434050112	471979872	405647392	470720224	299290080	419000288	410789952	399950136	351960192	299749824	427419776	447100256	381557512	362809824	299150144	324799808	381339840	342024904
D3Z494;G5E895	tr|D3Z494|D3Z494_MOUSE Aldo-keto reductase family 1, member B10 (aldose reductase) OS=Mus musculus OX=10090 GN=Akr1b10 PE=1 SV=1;tr|G5E895|G5E895_MOUSE Aldo-keto reductase family 1, member B10 (aldose reductase) OS=Mus musculus OX=10090 GN=Akr1b10 PE=1 SV=	3.16228e+06	3.16228e+06	3.16228e+06	3.16228e+06	3.16228e+06	55566980	3.16228e+06	3.16228e+06	70087976	3.29949e+07	3.16228e+06	3.16228e+06	3.16228e+06	72201984	2.04222e+07	63320964	3.16228e+06	82129968	73014008	5.54068e+07	3.16228e+06	60872008	174859840	3.16228e+06	6.05141e+07	3.16228e+06	3.16228e+06	77205984	3.16228e+06	2.16732e+07
D3Z4U0;Q9R020;E9PUD0	tr|D3Z4U0|D3Z4U0_MOUSE Zinc finger Ran-binding domain-containing protein 2 OS=Mus musculus OX=10090 GN=Zranb2 PE=1 SV=2;sp|Q9R020|ZRAB2_MOUSE Zinc finger Ran-binding domain-containing protein 2 OS=Mus musculus OX=10090 GN=Zranb2 PE=1 SV=2;tr|E9PUD0|E9PUD0_	33458986	61291972	97110048	69911976	6.54432e+07	48864984	51698008	3.16228e+06	50103020	3.84571e+07	26710998	49884992	165160064	48933008	7.26723e+07	57863020	60544000	56441972	62778032	59406756	77308960	40327988	34830008	63741024	54051995	52915016	97180016	61044016	73865000	71251012
D3Z4V1;Q922V4;F8WI31	tr|D3Z4V1|D3Z4V1_MOUSE Pleiotropic regulator 1 OS=Mus musculus OX=10090 GN=Plrg1 PE=1 SV=1;sp|Q922V4|PLRG1_MOUSE Pleiotropic regulator 1 OS=Mus musculus OX=10090 GN=Plrg1 PE=1 SV=1;tr|F8WI31|F8WI31_MOUSE Pleiotropic regulator 1 OS=Mus musculus OX=10090 GN=	411649600	376910016	479260416	418379680	421549928	420910144	422540000	333429888	505619776	420624952	387920064	376880224	381450400	470359616	404152576	408849696	322160224	579219456	411929920	430539824	409799776	351980288	486930112	417990336	416675128	381789792	358889888	529609920	500489728	442694832
D3Z568;Q9CQH3;D3YX99	tr|D3Z568|D3Z568_MOUSE Complex I-SGDH OS=Mus musculus OX=10090 GN=Ndufb5 PE=1 SV=1;sp|Q9CQH3|NDUB5_MOUSE NADH dehydrogenase [ubiquinone] 1 beta subcomplex subunit 5, mitochondrial OS=Mus musculus OX=10090 GN=Ndufb5 PE=1 SV=1;tr|D3YX99|D3YX99_MOUSE Complex	251250208	172709840	244299872	207480144	218935016	266309936	218259920	218130080	233989776	234172428	146899984	141040080	243140128	245489952	194142536	202360000	149309856	272800032	253480192	219487520	168779872	158350096	189409984	251649968	192047480	225480192	192240112	227259776	275940192	230230068
D3Z5I1;Q3UPF5;G3X9X5	tr|D3Z5I1|D3Z5I1_MOUSE Zinc finger CCCH-type antiviral protein 1 OS=Mus musculus OX=10090 GN=Zc3hav1 PE=1 SV=1;sp|Q3UPF5|ZCCHV_MOUSE Zinc finger CCCH-type antiviral protein 1 OS=Mus musculus OX=10090 GN=Zc3hav1 PE=1 SV=1;tr|G3X9X5|G3X9X5_MOUSE Zinc finger	396539648	360710240	373430144	368939840	374904968	399700000	373659808	303950176	394109856	367854960	321830016	318389888	354860288	324469728	329887480	298720160	352850112	332939680	267280128	312947520	345090016	319380032	328879936	242519968	308967488	438129536	329760032	248090112	245089744	315267356
D3Z5K6;Q9CQV7;G3X8S1	tr|D3Z5K6|D3Z5K6_MOUSE Mitochondrial import inner membrane translocase subunit TIM14 OS=Mus musculus OX=10090 GN=Dnajc19 PE=1 SV=1;sp|Q9CQV7|TIM14_MOUSE Mitochondrial import inner membrane translocase subunit TIM14 OS=Mus musculus OX=10090 GN=Dnajc19 PE=1	171590128	126260032	185969856	136710032	155132512	214649968	171329952	235680160	149789968	192862512	163830064	132859928	234870064	155680096	171810038	157600096	174290176	76623040	144210080	138180848	156629936	199520192	3.16228e+06	198000000	1.39328e+08	225870208	200059808	102849968	159649984	172107492
D3Z5N5;Q9Z1T6	tr|D3Z5N5|D3Z5N5_MOUSE 1-phosphatidylinositol-3-phosphate 5-kinase OS=Mus musculus OX=10090 GN=Pikfyve PE=1 SV=2;sp|Q9Z1T6|FYV1_MOUSE 1-phosphatidylinositol 3-phosphate 5-kinase OS=Mus musculus OX=10090 GN=Pikfyve PE=1 SV=3	85281960	58902016	69225976	77512016	72730492	88619992	67813992	85908992	60402972	75686487	99723040	112240088	63117032	46850980	80482785	89448960	91129024	99535984	77438008	89387994	93437960	85905032	79770024	60056980	79792499	87420960	68679000	69489000	50184008	68943242
D3Z5N6;Q61103;F8WIP7;A0A494BBF7	tr|D3Z5N6|D3Z5N6_MOUSE Zinc finger protein ubi-d4 OS=Mus musculus OX=10090 GN=Dpf2 PE=1 SV=1;sp|Q61103|REQU_MOUSE Zinc finger protein ubi-d4 OS=Mus musculus OX=10090 GN=Dpf2 PE=1 SV=1;tr|F8WIP7|F8WIP7_MOUSE Zinc finger protein ubi-d4 (Fragment) OS=Mus musc	154969968	188150192	130370136	126540096	150007598	186950080	95884008	146810016	107390016	134258530	132810048	111480096	200570064	85480048	132585064	179989872	103469984	74935016	144169872	125641186	200789968	81659976	68534968	3.16228e+06	8.85368e+07	102939896	100769984	118079904	3.16228e+06	8.1238e+07
D3Z637;E9PUA7;F8WHQ1;Q62393;D3Z125;D3Z7X7	tr|D3Z637|D3Z637_MOUSE Tumor protein D52 OS=Mus musculus OX=10090 GN=Tpd52 PE=1 SV=1;tr|E9PUA7|E9PUA7_MOUSE Tumor protein D52 OS=Mus musculus OX=10090 GN=Tpd52 PE=1 SV=1;tr|F8WHQ1|F8WHQ1_MOUSE Tumor protein D52 OS=Mus musculus OX=10090 GN=Tpd52 PE=1 SV=1;s	215689936	265380000	303390016	254380160	259710028	317200032	233859824	200240016	375929696	281807392	271289856	270019744	273530048	335049760	287472352	203130224	260219856	284570112	252310096	250057572	234590176	231210208	280979840	335939712	270679984	224870032	189640144	256550016	268339856	234850012
D3Z645;Q9QZ88;D3YYD5;D3YW98	tr|D3Z645|D3Z645_MOUSE Vacuolar protein sorting-associated protein 29 OS=Mus musculus OX=10090 GN=Vps29 PE=1 SV=1;sp|Q9QZ88|VPS29_MOUSE Vacuolar protein sorting-associated protein 29 OS=Mus musculus OX=10090 GN=Vps29 PE=1 SV=1;tr|D3YYD5|D3YYD5_MOUSE Vacuol	892570624	988099264	802839552	879349312	890714688	643750720	585369792	858990912	712150016	700065360	774220224	1050000960	825239872	1137499264	946740080	896739456	1214699520	513570304	1132499584	939377216	938819008	808879168	906410624	1003900928	914502432	748200000	759639616	546070144	1180000640	808477600
E9Q7S0;F7BQW7;D3Z656;Q8CHC4;D3Z1M7	tr|E9Q7S0|E9Q7S0_MOUSE Phosphoinositide 5-phosphatase OS=Mus musculus OX=10090 GN=Synj1 PE=1 SV=1;tr|F7BQW7|F7BQW7_MOUSE Phosphoinositide 5-phosphatase (Fragment) OS=Mus musculus OX=10090 GN=Synj1 PE=1 SV=1;tr|D3Z656|D3Z656_MOUSE Phosphoinositide 5-phospha	164970128	128760088	178069824	141080032	153220018	152219840	119109872	148250016	162059984	145409928	134299872	109229896	187019888	158689840	147309874	162840144	153599888	154029856	160889856	157839936	129279976	150039840	162349920	141439856	145777398	146270048	163540000	165049840	164069840	159732432
D3Z6S1;Q8BM55	tr|D3Z6S1|D3Z6S1_MOUSE Transmembrane protein 214 OS=Mus musculus OX=10090 GN=Tmem214 PE=1 SV=3;sp|Q8BM55|TM214_MOUSE Transmembrane protein 214 OS=Mus musculus OX=10090 GN=Tmem214 PE=1 SV=1	208359968	165309920	209800224	169420048	188222540	221260048	194510176	183030176	246899888	211425072	190440128	156089840	215210208	149269856	177752508	174970080	193710112	227420016	247519824	210905008	168539888	169410000	197699792	151849936	171874904	184009856	178870096	202669968	168809904	183589956
D3Z6S7;P0C673	tr|D3Z6S7|D3Z6S7_MOUSE Immunoglobulin superfamily member 11 OS=Mus musculus OX=10090 GN=Igsf11 PE=1 SV=1;sp|P0C673|IGS11_MOUSE Immunoglobulin superfamily member 11 OS=Mus musculus OX=10090 GN=Igsf11 PE=1 SV=1	50650988	40626996	40678012	3.16228e+06	3.37796e+07	53460976	47197004	28187994	43977008	4.32057e+07	38462984	47111992	36962996	47767024	42576249	46136980	49227016	40848984	40275996	44122244	60514028	53652024	37883012	43650996	48925015	48161992	59177968	44011012	42024008	48343745
D3Z6W7;Q3UHH8	tr|D3Z6W7|D3Z6W7_MOUSE Glucoside xylosyltransferase 1 OS=Mus musculus OX=10090 GN=Gxylt1 PE=1 SV=1;sp|Q3UHH8|GXLT1_MOUSE Glucoside xylosyltransferase 1 OS=Mus musculus OX=10090 GN=Gxylt1 PE=1 SV=2	118849912	84362024	68234040	116379880	96956464	56429020	60677028	131139920	74199976	80611486	151659984	84385000	191790208	131360112	139798826	143750064	53175996	96973024	124130024	104507277	68522032	51030012	152989920	74299024	86710247	57912024	118870008	192630144	98417976	116957538
D3Z780;Q61749	tr|D3Z780|D3Z780_MOUSE Translation initiation factor eIF-2B subunit delta OS=Mus musculus OX=10090 GN=Eif2b4 PE=1 SV=1;sp|Q61749|EI2BD_MOUSE Translation initiation factor eIF-2B subunit delta OS=Mus musculus OX=10090 GN=Eif2b4 PE=1 SV=2	314689920	272210016	319279744	272529984	294677416	232680128	343380160	291500096	258649776	281552540	278739808	280359808	299209920	214439856	268187348	352550368	287550112	278820000	255030080	293487640	222509808	342739808	256000208	299219776	280117400	367099712	307579904	333700192	283329920	322927432
H7BWX9;D3Z794;P61957	tr|H7BWX9|H7BWX9_MOUSE Small ubiquitin-related modifier 2 OS=Mus musculus OX=10090 GN=Sumo2 PE=1 SV=1;tr|D3Z794|D3Z794_MOUSE Small ubiquitin-related modifier 2 OS=Mus musculus OX=10090 GN=Sumo2 PE=1 SV=1;sp|P61957|SUMO2_MOUSE Small ubiquitin-related modifi	244219952	287389760	361089856	292239712	296234820	463830112	407729888	771789504	232279888	468907348	513280544	385149600	702959808	232709776	458524932	254299744	866160192	294660032	471680448	471700104	322439776	629869504	211730192	397820000	390464868	117159896	820500224	203629968	300120000	360352522
D3Z7B5;Q8BWY9	tr|D3Z7B5|D3Z7B5_MOUSE Protein CIP2A OS=Mus musculus OX=10090 GN=Cip2a PE=1 SV=1;sp|Q8BWY9|CIP2A_MOUSE Protein CIP2A OS=Mus musculus OX=10090 GN=Cip2a PE=1 SV=3	230380048	201299872	253199808	337539872	255604900	136950096	146780032	200839792	168980128	163387512	214649968	166099888	219409856	199830176	199997472	154310176	159610016	223319936	223399888	190160004	203829952	183569936	312850272	253969920	238555020	156490016	163359824	293869760	167279984	195249896
D3Z7C0;Q9Z2Q5	tr|D3Z7C0|D3Z7C0_MOUSE 39S ribosomal protein L40, mitochondrial OS=Mus musculus OX=10090 GN=Mrpl40 PE=1 SV=1;sp|Q9Z2Q5|RM40_MOUSE 39S ribosomal protein L40, mitochondrial OS=Mus musculus OX=10090 GN=Mrpl40 PE=1 SV=2	262749744	171679824	254180272	212990192	225400008	295279936	173489824	3.16228e+06	239220032	1.77788e+08	203260064	205260080	196309824	179589936	196104976	257760160	186449904	246480064	161889968	213145024	251620128	174139840	202039872	160780016	197144964	226509952	212489872	220929904	179940080	209967452
D3Z7C6;Q9R0Q7	tr|D3Z7C6|D3Z7C6_MOUSE Prostaglandin E synthase 3 OS=Mus musculus OX=10090 GN=Ptges3 PE=1 SV=1;sp|Q9R0Q7|TEBP_MOUSE Prostaglandin E synthase 3 OS=Mus musculus OX=10090 GN=Ptges3 PE=1 SV=1	6292197888	7847796736	4386898432	3451498752	5494597952	7452599296	6152194560	8015694336	3499302912	6279947776	6178595328	7305201664	1850301184	3451400448	4696374656	6074495488	6157695488	4578696192	3429701888	5060147264	5084802048	5433894912	3941903360	3396499968	4464275072	6208693760	5653401088	3793703680	3480000000	4783949632
D3Z7E5;Q2NL51	tr|D3Z7E5|D3Z7E5_MOUSE [Tau protein] kinase OS=Mus musculus OX=10090 GN=Gsk3a PE=1 SV=1;sp|Q2NL51|GSK3A_MOUSE Glycogen synthase kinase-3 alpha OS=Mus musculus OX=10090 GN=Gsk3a PE=1 SV=2	66254028	66571004	50260984	44970024	57014010	62593988	66313996	49359996	77062008	63832497	3.16228e+06	95781944	3.16228e+06	44422016	3.66321e+07	41634004	74234040	90405008	68927984	68800259	3.16228e+06	58239008	63639000	59436024	4.61191e+07	99478952	75069000	103820024	67844008	86552996
D3Z7P3;D3Z7P4	sp|D3Z7P3|GLSK_MOUSE Glutaminase kidney isoform, mitochondrial OS=Mus musculus OX=10090 GN=Gls PE=1 SV=1;tr|D3Z7P4|D3Z7P4_MOUSE Glutaminase OS=Mus musculus OX=10090 GN=Gls PE=1 SV=1	4293396992	4300096000	3791396864	4370101248	4188747776	4906201088	4119398656	3819700736	4003201536	4212125504	4498903552	4300001792	3484702976	4560002560	4210902720	4080003584	4112096256	3460302080	4627202560	4069901120	4028899840	4351896576	3499103232	4353903616	4058450816	3690703104	4460597760	3384297472	4399999488	3983899456
D3Z7Q2	sp|D3Z7Q2|SIM20_MOUSE Small integral membrane protein 20 OS=Mus musculus OX=10090 GN=Smim20 PE=1 SV=1	3.16228e+06	3.16228e+06	3.16228e+06	3.16228e+06	3.16228e+06	3.16228e+06	3.16228e+06	3.16228e+06	3.16228e+06	3.16228e+06	3.16228e+06	3.16228e+06	128269896	59092004	4.84216e+07	61382012	79917040	3.16228e+06	42149976	4.66528e+07	58392996	79908000	3.16228e+06	60048016	5.03778e+07	3.16228e+06	63576980	52824980	49853016	4.23543e+07
D3Z7V3;H7BX64;Q3URD3;F8WIH0;F6YCM8;F6UV57	tr|D3Z7V3|D3Z7V3_MOUSE Sarcolemmal membrane-associated protein OS=Mus musculus OX=10090 GN=Slmap PE=1 SV=1;tr|H7BX64|H7BX64_MOUSE Sarcolemmal membrane-associated protein OS=Mus musculus OX=10090 GN=Slmap PE=1 SV=1;sp|Q3URD3|SLMAP_MOUSE Sarcolemmal membrane	537669568	584809600	401200192	334309664	464497256	537550336	523879744	262910192	396499616	430209972	490599648	566910208	386749728	318069824	440582352	586669504	377790016	362890304	469670176	449255000	362759616	380929728	372729664	284890240	350327312	338770304	368769760	509859904	337250176	388662536
D4AFX6;Q6ZQK5;A0A338P6P6	tr|D4AFX6|D4AFX6_MOUSE Arf-GAP with coiled-coil, ANK repeat and PH domain-containing protein 2 OS=Mus musculus OX=10090 GN=Acap2 PE=1 SV=1;sp|Q6ZQK5|ACAP2_MOUSE Arf-GAP with coiled-coil, ANK repeat and PH domain-containing protein 2 OS=Mus musculus OX=1009	299050304	297960224	429900096	435189632	365525064	240769952	291940192	267630160	292979936	273330060	306740160	267389904	315090304	280319808	292385044	338750208	278309856	379119712	395299872	347869912	329059808	277309984	383840064	331469760	330419904	265519888	273469984	303740000	325470208	292050020
D6RCU1;Q8K4B2	tr|D6RCU1|D6RCU1_MOUSE Interleukin-1 receptor-associated kinase 3 OS=Mus musculus OX=10090 GN=Irak3 PE=1 SV=1;sp|Q8K4B2|IRAK3_MOUSE Interleukin-1 receptor-associated kinase 3 OS=Mus musculus OX=10090 GN=Irak3 PE=1 SV=2	54208984	3.16228e+06	53025984	91913016	5.05776e+07	79420024	3.16228e+06	3.16228e+06	84204984	4.24874e+07	79411040	73010000	84704968	59239012	74091255	75621024	3.16228e+06	95509960	104290040	6.96458e+07	3.16228e+06	65711988	3.16228e+06	102749968	4.36966e+07	3.16228e+06	96237024	70384024	65737028	5.88801e+07
D6RET6;Q9DBM1	tr|D6RET6|D6RET6_MOUSE G patch domain-containing protein 1 OS=Mus musculus OX=10090 GN=Gpatch1 PE=1 SV=1;sp|Q9DBM1|GPTC1_MOUSE G patch domain-containing protein 1 OS=Mus musculus OX=10090 GN=Gpatch1 PE=2 SV=1	3.16228e+06	3.16228e+06	3.16228e+06	3.16228e+06	3.16228e+06	3.16228e+06	45508996	3.16228e+06	3.16228e+06	1.3749e+07	3.16228e+06	56158980	41191996	56942984	3.93641e+07	3.16228e+06	53527992	49282988	3.16228e+06	2.72839e+07	3.16228e+06	52479972	44849020	48089020	3.71451e+07	3.16228e+06	3.16228e+06	3.16228e+06	3.16228e+06	3.16228e+06
D6RFN6;P29594	tr|D6RFN6|D6RFN6_MOUSE Caspase-2 OS=Mus musculus OX=10090 GN=Casp2 PE=1 SV=1;sp|P29594|CASP2_MOUSE Caspase-2 OS=Mus musculus OX=10090 GN=Casp2 PE=1 SV=5	165029920	205589840	105799984	130169888	151647408	174480112	105449976	136870128	110380040	131795064	95320024	179370016	107839952	170010000	138134998	148910064	126040088	163140080	145219984	145827554	126299968	117900088	163570176	95444960	125803798	97682048	111060080	166069984	148819840	130907988
D6RHA2;P82343	tr|D6RHA2|D6RHA2_MOUSE GlcNAc 2-epimerase OS=Mus musculus OX=10090 GN=Renbp PE=1 SV=2;sp|P82343|RENBP_MOUSE N-acylglucosamine 2-epimerase OS=Mus musculus OX=10090 GN=Renbp PE=1 SV=3	582300544	528050336	540719616	409240416	515077728	588209728	674970304	357550272	477510304	524560152	543560128	552950528	481000032	584909760	540605112	594180160	451940000	518319680	376849600	485322360	518480192	477030272	490879840	484930432	492830184	626080128	544360448	562630336	502199456	558817592
D6RI20;Q9CR20	tr|D6RI20|D6RI20_MOUSE Immediate early response 3-interacting protein 1 OS=Mus musculus OX=10090 GN=Gm50364 PE=4 SV=1;sp|Q9CR20|IR3IP_MOUSE Immediate early response 3-interacting protein 1 OS=Mus musculus OX=10090 GN=Ier3ip1 PE=3 SV=1	3.16228e+06	214699952	149559904	213479984	1.45226e+08	135710112	112140072	166349920	162440144	144160062	176330096	137759952	3.16228e+06	113409976	1.07666e+08	3.16228e+06	162480096	175030032	174139840	1.28703e+08	201929872	167220128	195250096	179970112	186092552	3.16228e+06	148609856	189400000	106579976	1.11938e+08
E0CXA9;Q6PEB6;E0CYJ0	tr|E0CXA9|E0CXA9_MOUSE MOB-like protein phocein OS=Mus musculus OX=10090 GN=Mob4 PE=1 SV=1;sp|Q6PEB6|PHOCN_MOUSE MOB-like protein phocein OS=Mus musculus OX=10090 GN=Mob4 PE=1 SV=1;tr|E0CYJ0|E0CYJ0_MOUSE MOB-like protein phocein (Fragment) OS=Mus musculus	613499392	520199968	283740224	236529936	413492380	570220032	558370560	502670560	303980192	483810336	581120256	486219552	262429728	262790144	398139920	635320448	512790496	246190128	248329936	410657752	627460544	466649792	225369808	237230080	389177556	558689408	516129888	246090144	202240064	380787376
E0CXS2;E0CY14;J3KMT7;Q08122;Q3TY99;E0CXU1;F8WIE2;E0CXS9;F6TS96;Q3UN01;Q5SQA2;E9Q2Q6;F6ZBY9;Q5SQA4;Q5SQA3;Q9WVB2;Q62440;Q62441	tr|E0CXS2|E0CXS2_MOUSE Transducin-like enhancer protein 3 OS=Mus musculus OX=10090 GN=Tle3 PE=1 SV=1;tr|E0CY14|E0CY14_MOUSE Transducin-like enhancer protein 3 OS=Mus musculus OX=10090 GN=Tle3 PE=1 SV=1;tr|J3KMT7|J3KMT7_MOUSE Transducin-like enhancer protei	3.16228e+06	63216004	3.16228e+06	51033988	3.01436e+07	69785968	64655012	3.16228e+06	59173032	4.91941e+07	91340984	55498992	3.16228e+06	62570008	5.31431e+07	103380048	57483972	3.16228e+06	3.16228e+06	4.17971e+07	67872024	61734008	3.16228e+06	3.16228e+06	3.39826e+07	3.16228e+06	61082032	3.16228e+06	3.16228e+06	1.76422e+07
E0CXZ1;J3QM95;F8WGT4;Q8BYN5	tr|E0CXZ1|E0CXZ1_MOUSE FSD1-like protein (Fragment) OS=Mus musculus OX=10090 GN=Fsd1l PE=1 SV=2;tr|J3QM95|J3QM95_MOUSE FSD1-like protein OS=Mus musculus OX=10090 GN=Fsd1l PE=1 SV=1;tr|F8WGT4|F8WGT4_MOUSE FSD1-like protein (Fragment) OS=Mus musculus OX=1009	34164988	47105992	41191996	44140996	41650993	50523020	49171000	54025972	43173020	49223253	49400984	59533992	44611024	45511996	49764499	51198992	46775012	37119980	39366008	43614998	37378988	43884976	72767032	3.16228e+06	3.92983e+07	48641980	45467992	38968996	3.16228e+06	3.40603e+07
E0CY96;G3X8S8;Q8R3W5	tr|E0CY96|E0CY96_MOUSE tRNA-splicing endonuclease subunit Sen15 OS=Mus musculus OX=10090 GN=Tsen15 PE=1 SV=1;tr|G3X8S8|G3X8S8_MOUSE tRNA-splicing endonuclease subunit Sen15 OS=Mus musculus OX=10090 GN=Tsen15 PE=1 SV=1;sp|Q8R3W5|SEN15_MOUSE tRNA-splicing en	117920024	118479888	123669944	89192016	112315468	109269960	126659920	114199928	120360088	117622474	92374040	95094024	116559936	113969952	104499488	3.16228e+06	105269976	129770040	3.16228e+06	6.03411e+07	108589912	99433960	120570120	108290112	109221026	124920008	97424024	3.16228e+06	126060016	8.78916e+07
E0CYB9;Q6PCP5;F7CTF8;E0CYI3	tr|E0CYB9|E0CYB9_MOUSE Mitochondrial fission factor OS=Mus musculus OX=10090 GN=Mff PE=1 SV=1;sp|Q6PCP5|MFF_MOUSE Mitochondrial fission factor OS=Mus musculus OX=10090 GN=Mff PE=1 SV=1;tr|F7CTF8|F7CTF8_MOUSE Mitochondrial fission factor (Fragment) OS=Mus m	562189440	464089920	549909952	688350400	566134928	404320448	324970304	656709440	728810496	528702672	611069824	455549888	594060160	525600096	546569992	618420096	421359584	571399552	687499904	574669784	443739520	384439840	784510848	718650624	582835208	232809952	437499808	722919360	454609536	461959664
F7D432;E9PWE0;E0CYV0;P23506;F6V9F1	tr|F7D432|F7D432_MOUSE Protein-L-isoaspartate O-methyltransferase (Fragment) OS=Mus musculus OX=10090 GN=Pcmt1 PE=1 SV=1;tr|E9PWE0|E9PWE0_MOUSE Protein-L-isoaspartate O-methyltransferase OS=Mus musculus OX=10090 GN=Pcmt1 PE=1 SV=1;tr|E0CYV0|E0CYV0_MOUSE Pr	1810001664	1542498688	1526600320	1770700416	1662450272	1738299904	2015599616	1787299200	1543599872	1771199648	2146198144	1556298496	1436601216	1579999872	1679774432	1574499712	1654599040	1772299264	2552698880	1888524224	1907301504	1605598592	1917501952	1789498496	1804975136	1685498752	1404701184	1716100992	1473399936	1569925216
E0CZ22	tr|E0CZ22|E0CZ22_MOUSE Maestro heat-like repeat family member 1 OS=Mus musculus OX=10090 GN=Mroh1 PE=1 SV=1	3.16228e+06	3.16228e+06	3.16228e+06	3.16228e+06	3.16228e+06	37993020	29098016	35668020	16367006	2.97815e+07	3.16228e+06	49375008	3.16228e+06	3.16228e+06	1.47155e+07	24166990	21223990	21145002	3.16228e+06	1.74246e+07	3.16228e+06	39250988	24901988	18742998	2.15146e+07	3.16228e+06	35409008	41107012	3.16228e+06	2.07101e+07
E0CZ72;P28740;F8VQ42	tr|E0CZ72|E0CZ72_MOUSE Kinesin-like protein OS=Mus musculus OX=10090 GN=Kif2a PE=1 SV=1;sp|P28740|KIF2A_MOUSE Kinesin-like protein KIF2A OS=Mus musculus OX=10090 GN=Kif2a PE=1 SV=2;tr|F8VQ42|F8VQ42_MOUSE Kinesin-like protein (Fragment) OS=Mus musculus OX=1	583799808	713870720	871439104	709800320	719727488	840769408	818959360	643049920	826329664	782277088	765749312	713020032	851430272	679680704	752470080	699519744	629359360	766669632	531970208	656879736	820199424	525600096	640310720	731589312	679424888	795809792	527210336	761739328	654299840	684764824
E0CZE0;Q8VBW6	tr|E0CZE0|E0CZE0_MOUSE NEDD8-activating enzyme E1 regulatory subunit OS=Mus musculus OX=10090 GN=Nae1 PE=1 SV=1;sp|Q8VBW6|ULA1_MOUSE NEDD8-activating enzyme E1 regulatory subunit OS=Mus musculus OX=10090 GN=Nae1 PE=1 SV=1	731369280	552269760	557199552	451159648	572999560	503270304	532470400	428460032	364209920	457102664	565989760	493560384	553539712	479680512	523192592	616789952	487989824	425489728	395809760	481519816	484389792	497299552	432980096	439630080	463574880	669680512	487169664	481280032	480039840	529542512
E9PU93;Q91X20;D3YYA0	tr|E9PU93|E9PU93_MOUSE Set1/Ash2 histone methyltransferase complex subunit ASH2 OS=Mus musculus OX=10090 GN=Ash2l PE=1 SV=1;sp|Q91X20|ASH2L_MOUSE Set1/Ash2 histone methyltransferase complex subunit ASH2 OS=Mus musculus OX=10090 GN=Ash2l PE=1 SV=1;tr|D3YYA0	116989968	183950064	219019952	167279984	171809992	178580064	153709872	199450096	186249808	179497460	178940016	164720000	199380032	159359968	175600004	141029856	167959824	213160032	151709952	168464916	126850024	164679856	225020192	182629904	174794994	160579952	172989952	154040000	166629968	163559968
E9PU96;Q571H0	tr|E9PU96|E9PU96_MOUSE Nucleolar pre-ribosomal-associated protein 1 OS=Mus musculus OX=10090 GN=Urb1 PE=1 SV=1;sp|Q571H0|NPA1P_MOUSE Nucleolar pre-ribosomal-associated protein 1 OS=Mus musculus OX=10090 GN=Urb1 PE=1 SV=2	110159928	102310032	112099936	117339872	110477442	107689920	73948016	114230024	104689976	100139484	141599904	93247032	145429968	86367976	116661220	98459048	115099968	139729920	185980064	134817250	104130080	121019992	127059952	129300136	120377540	106899920	110429984	142579952	113359928	118317446
E9PUB7;Q2YDW2;D3YX87	tr|E9PUB7|E9PUB7_MOUSE Protein misato homolog 1 OS=Mus musculus OX=10090 GN=Msto1 PE=1 SV=1;sp|Q2YDW2|MSTO1_MOUSE Protein misato homolog 1 OS=Mus musculus OX=10090 GN=Msto1 PE=1 SV=1;tr|D3YX87|D3YX87_MOUSE Protein misato homolog 1 OS=Mus musculus OX=10090	445130240	496890208	464949824	425219808	458047520	425959968	433649984	500299648	396990112	439224928	438379744	380200192	605990656	462540416	471777752	410269792	450160160	478000224	538240192	469167592	514220288	513979840	589430336	448419776	516512560	475679840	430399776	492790400	499770400	474660104
E9PUD2;Q8K1M6;A0A2U3TZ67	tr|E9PUD2|E9PUD2_MOUSE Dynamin-1-like protein OS=Mus musculus OX=10090 GN=Dnm1l PE=1 SV=1;sp|Q8K1M6|DNM1L_MOUSE Dynamin-1-like protein OS=Mus musculus OX=10090 GN=Dnm1l PE=1 SV=2;tr|A0A2U3TZ67|A0A2U3TZ67_MOUSE Dynamin-1-like protein OS=Mus musculus OX=1009	522440288	547929536	509100256	521160384	525157616	523930368	513549984	525460480	641690112	551157736	558939776	616890176	540080000	492689760	552149928	489339744	469480448	518039776	495060512	492980120	536949888	439990304	548179840	512089440	509302368	429300096	512289632	545009920	419249696	476462336
E9PUF7;Q61210;F6ZN61	tr|E9PUF7|E9PUF7_MOUSE Rho guanine nucleotide exchange factor 1 OS=Mus musculus OX=10090 GN=Arhgef1 PE=1 SV=1;sp|Q61210|ARHG1_MOUSE Rho guanine nucleotide exchange factor 1 OS=Mus musculus OX=10090 GN=Arhgef1 PE=1 SV=2;tr|F6ZN61|F6ZN61_MOUSE Rho guanine nu	564879744	565110464	475360320	560499456	541462496	585200128	583639616	506730176	415789568	522839872	592279552	599299840	395169696	579299584	541512168	600390464	581660288	538449408	459820288	545080112	627139584	512170400	514389696	462109952	528952408	432169824	573479936	501909504	516530144	506022352
Q3UYU2;E9PUQ7;Q8BNV1;F6ZHN3	tr|Q3UYU2|Q3UYU2_MOUSE tRNA (uracil-5-)-methyltransferase homolog A OS=Mus musculus OX=10090 GN=Trmt2a PE=1 SV=1;tr|E9PUQ7|E9PUQ7_MOUSE tRNA (uracil-5-)-methyltransferase homolog A OS=Mus musculus OX=10090 GN=Trmt2a PE=1 SV=1;sp|Q8BNV1|TRM2A_MOUSE tRNA (ur	125010016	135419872	107910072	90540008	114719992	109729944	165289952	160479840	108430032	135982442	129079992	151149968	156940128	100590016	134440026	139040032	166099888	106070056	117480128	132172526	140019872	156819904	117359968	111140096	131334960	140059856	170570160	122939960	97786032	132839002
E9Q1M6;E9PUR0	tr|E9Q1M6|E9Q1M6_MOUSE Ankyrin repeat and KH domain-containing 1 OS=Mus musculus OX=10090 GN=Ankhd1 PE=1 SV=1;tr|E9PUR0|E9PUR0_MOUSE Ankyrin repeat and KH domain-containing 1 OS=Mus musculus OX=10090 GN=Ankhd1 PE=1 SV=1	80877968	114160064	128479912	105540096	107264510	110470000	137799888	136950096	103859928	122269978	125510072	86530000	140190016	94730024	111740028	154249872	149180080	104249968	93880040	125389990	123349912	124639976	99949944	127909864	118962424	181279808	142920064	95535968	117099968	134208952
E9PUR6;E9PYV1;P06537	tr|E9PUR6|E9PUR6_MOUSE Glucocorticoid receptor OS=Mus musculus OX=10090 GN=Nr3c1 PE=1 SV=1;tr|E9PYV1|E9PYV1_MOUSE Glucocorticoid receptor OS=Mus musculus OX=10090 GN=Nr3c1 PE=1 SV=1;sp|P06537|GCR_MOUSE Glucocorticoid receptor OS=Mus musculus OX=10090 GN=Nr	228450096	185619808	150080048	179569824	185929944	221249840	177899808	149460096	138290048	171724948	179619904	185089856	124779912	165759936	163812402	214969792	145860144	141549856	186829840	172302408	178680080	135969936	151499888	135449904	150399952	149149936	171540016	172209952	85537032	144609234
E9PUW7;Q9EPK7;A0A2I3BQV5	tr|E9PUW7|E9PUW7_MOUSE Exportin-7 OS=Mus musculus OX=10090 GN=Xpo7 PE=1 SV=1;sp|Q9EPK7|XPO7_MOUSE Exportin-7 OS=Mus musculus OX=10090 GN=Xpo7 PE=1 SV=3;tr|A0A2I3BQV5|A0A2I3BQV5_MOUSE Exportin-7 OS=Mus musculus OX=10090 GN=Xpo7 PE=1 SV=1	320440096	262790144	302329920	231100048	279165052	229049872	264910128	263270128	212579936	242452516	297330144	276399872	268070112	293569856	283842496	290690208	278019712	330030240	271979968	292680032	297469888	290579808	275180192	298539840	290442432	258940160	280479904	240739824	259229760	259847412
E9PV12;G3X914;Q9D5V5;E9Q6Z0	tr|E9PV12|E9PV12_MOUSE Cullin-5 OS=Mus musculus OX=10090 GN=Cul5 PE=1 SV=1;tr|G3X914|G3X914_MOUSE Cullin-5 OS=Mus musculus OX=10090 GN=Cul5 PE=1 SV=1;sp|Q9D5V5|CUL5_MOUSE Cullin-5 OS=Mus musculus OX=10090 GN=Cul5 PE=1 SV=3;tr|E9Q6Z0|E9Q6Z0_MOUSE Cullin-5 O	234979952	158279872	247210208	276740000	229302508	161940096	221340224	183290000	246170128	203185112	191660112	164369872	184939936	249179888	197537452	189479872	146919984	238519760	220949792	198967352	190239920	175380144	215410192	210719952	197937552	199460176	158199952	218329904	237870128	203465040
E9PV38	tr|E9PV38|E9PV38_MOUSE Carboxylic ester hydrolase OS=Mus musculus OX=10090 GN=Ces2g PE=1 SV=1	1157201152	982279744	1125898880	1284900608	1137570096	1264101248	1349398784	945150720	1370400512	1232262816	1100499200	1030000448	1222301184	1379400576	1183050352	1146199936	982240896	1206101120	1318899200	1163360288	1106200192	1130000512	1238098816	1222199168	1174124672	1125100544	1063398912	955860160	1428199808	1143139856
E9PV41;E9PXV7;O08808;F6XC54;D3Z074	tr|E9PV41|E9PV41_MOUSE Protein diaphanous homolog 1 OS=Mus musculus OX=10090 GN=Diaph1 PE=1 SV=1;tr|E9PXV7|E9PXV7_MOUSE Protein diaphanous homolog 1 OS=Mus musculus OX=10090 GN=Diaph1 PE=1 SV=1;sp|O08808|DIAP1_MOUSE Protein diaphanous homolog 1 OS=Mus musc	824830400	828830272	848630336	615139776	779357696	652820224	666549632	760870016	653500032	683434976	770729280	840640192	721449280	724669248	764372000	826649088	608429440	704189632	691779584	707761936	857620672	785650432	861910144	756980288	815540384	666889344	756820736	852929152	949708992	806587056
E9PV44;O35143	tr|E9PV44|E9PV44_MOUSE ATP synthase F1 subunit epsilon OS=Mus musculus OX=10090 GN=Atpif1 PE=1 SV=1;sp|O35143|ATIF1_MOUSE ATPase inhibitor, mitochondrial OS=Mus musculus OX=10090 GN=Atp5if1 PE=1 SV=2	1298398720	1348900992	2108301184	1607401216	1590750528	1653799936	1625300608	1562300928	1760898048	1650574880	1447198720	1453399424	1666200960	1467101056	1508475040	1653901568	1206299776	1889899520	1567699840	1579450176	967079552	1430001152	1682400000	1772599040	1463019936	1536099968	1148300928	1626600192	1571798400	1470699872
E9PVA2;Q9DB85	tr|E9PVA2|E9PVA2_MOUSE Ribosomal RNA-processing protein 8 OS=Mus musculus OX=10090 GN=Rrp8 PE=1 SV=1;sp|Q9DB85|RRP8_MOUSE Ribosomal RNA-processing protein 8 OS=Mus musculus OX=10090 GN=Rrp8 PE=1 SV=1	189439936	190340208	188079968	189880160	189435068	192270080	191820112	220979872	203070016	202035020	219510096	184049856	203510176	177680000	196187532	243579936	179279840	197720192	139760000	190084992	175400160	136520128	181119840	190870096	170977556	238190016	219660064	166409840	220979872	211309948
E9PVA6;Q9JLQ2;Q80XR8;J3QK07;D3Z1I2;F7BIK4;F6WV69	tr|E9PVA6|E9PVA6_MOUSE ARF GTPase-activating protein GIT2 OS=Mus musculus OX=10090 GN=Git2 PE=1 SV=1;sp|Q9JLQ2|GIT2_MOUSE ARF GTPase-activating protein GIT2 OS=Mus musculus OX=10090 GN=Git2 PE=1 SV=2;tr|Q80XR8|Q80XR8_MOUSE ARF GTPase-activating protein GIT	322650144	338820128	343110304	172140000	294180144	286389984	257910192	278900224	191300192	253625148	298429728	259929728	251830192	214199840	256097372	292219840	359379616	290459872	235770240	294457392	313359744	198999936	247480160	251559920	252849940	383079712	233230048	269900000	313429952	299909928
E9PVA8	sp|E9PVA8|GCN1_MOUSE eIF-2-alpha kinase activator GCN1 OS=Mus musculus OX=10090 GN=Gcn1 PE=1 SV=1	4046401792	3675497984	3907499264	4476396032	4026448768	3801300480	3739996672	4006297088	4040000512	3896898688	3880401920	3814101760	3830401792	4201602816	3931627072	4187804416	3609598208	4161403392	4153196288	4028000576	4239396864	3810000128	4624794624	4334100480	4252073024	4129696768	4114399488	4410902016	4259496704	4228623744
E9PVC5;E9Q9E1;Q6NZJ6;E9PVC6;A0A0J9YUS5	tr|E9PVC5|E9PVC5_MOUSE Eukaryotic translation initiation factor 4 gamma 1 OS=Mus musculus OX=10090 GN=Eif4g1 PE=1 SV=1;tr|E9Q9E1|E9Q9E1_MOUSE Eukaryotic translation initiation factor 4 gamma 1 OS=Mus musculus OX=10090 GN=Eif4g1 PE=1 SV=1;sp|Q6NZJ6|IF4G1_MO	3813498880	3661103360	4727796736	4042902528	4061325376	3299997952	3898799872	4201196800	4137403136	3884349440	3507103488	3624498944	4753300480	3873599744	3939625664	3418303488	3808502784	4634697216	3904900352	3941600960	4000003072	4157302272	4792098816	4463596032	4353250048	4016100608	3936402176	4880005120	4292096256	4281151040
E9PVM7;P48774	tr|E9PVM7|E9PVM7_MOUSE Glutathione S-transferase (Fragment) OS=Mus musculus OX=10090 GN=Gstm5 PE=1 SV=1;sp|P48774|GSTM5_MOUSE Glutathione S-transferase Mu 5 OS=Mus musculus OX=10090 GN=Gstm5 PE=1 SV=1	3.16228e+06	76527024	3.16228e+06	69405968	3.80644e+07	3.16228e+06	33662016	3.16228e+06	3.16228e+06	1.07872e+07	3.16228e+06	69792024	3.16228e+06	50147984	3.15661e+07	3.16228e+06	47827008	3.16228e+06	54811004	2.72406e+07	40447008	59806012	3.16228e+06	90789968	4.85513e+07	34703008	70700032	3.16228e+06	3.16228e+06	2.79319e+07
E9Q175;E9Q3L1;E9PVU0;E9Q174;V9GXM4;V9GX76;Q64331	tr|E9Q175|E9Q175_MOUSE Unconventional myosin-6 OS=Mus musculus OX=10090 GN=Myo6 PE=1 SV=1;tr|E9Q3L1|E9Q3L1_MOUSE Unconventional myosin-6 OS=Mus musculus OX=10090 GN=Myo6 PE=1 SV=1;tr|E9PVU0|E9PVU0_MOUSE Unconventional myosin-6 OS=Mus musculus OX=10090 GN=M	115780096	102819936	132950112	89266960	110204276	130719864	106420016	156769984	73794968	116926208	136150096	105529896	120739952	71891968	108577978	110510032	92872048	132160120	101730024	109318056	121209888	136599888	147370096	99521016	126175222	92599984	100999936	99589984	91801968	96247968
E9PVX5;G3UVU1;Q6PCN7	tr|E9PVX5|E9PVX5_MOUSE Helicase-like transcription factor OS=Mus musculus OX=10090 GN=Hltf PE=1 SV=1;tr|G3UVU1|G3UVU1_MOUSE Helicase-like transcription factor OS=Mus musculus OX=10090 GN=Hltf PE=1 SV=1;sp|Q6PCN7|HLTF_MOUSE Helicase-like transcription facto	3.16228e+06	31024988	74881968	40078016	3.72868e+07	3.16228e+06	27970000	3.16228e+06	25852002	1.50366e+07	3.16228e+06	33817012	3.16228e+06	28922004	1.72659e+07	3.16228e+06	3.16228e+06	38593020	32130994	1.92621e+07	3.16228e+06	3.16228e+06	3.16228e+06	3.16228e+06	3.16228e+06	3.16228e+06	3.16228e+06	3.16228e+06	43589020	1.3269e+07
E9PVX6	sp|E9PVX6|KI67_MOUSE Proliferation marker protein Ki-67 OS=Mus musculus OX=10090 GN=Mki67 PE=1 SV=1	949779904	1091800192	1308301440	1040000576	1097470528	1059999744	1124700416	1281800704	1149999232	1154125024	790110656	992230464	1297298688	1077900032	1039384960	885989760	1002200512	1377399808	1018500544	1071022656	1129499392	1157699328	1315301248	808710400	1102802592	632179456	696729664	1150600448	722739968	800562384
E9QAH1;E9PVZ8	tr|E9QAH1|E9QAH1_MOUSE Golgi autoantigen, golgin subfamily b, macrogolgin 1 OS=Mus musculus OX=10090 GN=Golgb1 PE=1 SV=1;tr|E9PVZ8|E9PVZ8_MOUSE Golgi autoantigen, golgin subfamily b, macrogolgin 1 OS=Mus musculus OX=10090 GN=Golgb1 PE=1 SV=1	616359424	589900352	758939328	684610432	662452384	540039680	521169536	647930176	855230400	641092448	631060160	753080768	358910368	354190016	524310328	584880256	516499520	559400192	893570752	638587680	657869952	735629568	743339520	601839872	684669728	359990144	651640064	877370304	578309440	616827488
H7BXB1;E9Q4G7;E9PWB2;Q8BK63;E9Q2U6;E9Q3W1	tr|H7BXB1|H7BXB1_MOUSE Casein kinase I isoform alpha OS=Mus musculus OX=10090 GN=Csnk1a1 PE=1 SV=1;tr|E9Q4G7|E9Q4G7_MOUSE Casein kinase I isoform alpha OS=Mus musculus OX=10090 GN=Csnk1a1 PE=1 SV=1;tr|E9PWB2|E9PWB2_MOUSE Casein kinase I isoform alpha OS=Mu	840689984	802929472	773739264	670439744	771949616	849859328	783400512	732660032	721530048	771862480	869010304	781529344	649769600	836759680	784267232	851830464	758819328	724689984	762949632	774572352	881880576	765870400	748679936	885359616	820447632	798109376	760910080	762400320	898099200	804879744
E9PWC8;E9PZR3;E9QAN2;Q61183;A0A0R4J244	tr|E9PWC8|E9PWC8_MOUSE Poly(A) polymerase OS=Mus musculus OX=10090 GN=Papola PE=1 SV=1;tr|E9PZR3|E9PZR3_MOUSE Poly(A) polymerase OS=Mus musculus OX=10090 GN=Papola PE=1 SV=1;tr|E9QAN2|E9QAN2_MOUSE Poly(A) polymerase OS=Mus musculus OX=10090 GN=Papola PE=1	321690112	292350112	281379936	350660288	311520112	313399648	252560096	251750016	237950064	263914956	273360128	324530304	267740080	287049824	288170084	246820208	319049856	268759744	301309920	283984932	220270128	246099872	281979936	245729952	248519972	168789888	172019840	281929792	217809872	210137348
E9PWG6	tr|E9PWG6|E9PWG6_MOUSE Non-SMC condensin I complex, subunit G OS=Mus musculus OX=10090 GN=Ncapg PE=1 SV=1	772610176	754050432	547599936	1237199232	827864944	548509760	697769280	653900544	700300544	650120032	892390336	858949440	649420160	567399680	742039904	703230016	810360128	806890432	693799872	753570112	500699712	737190016	721360576	605510464	641190192	470919776	618959488	606889536	449109600	536469600
E9PWW9	tr|E9PWW9|E9PWW9_MOUSE Remodeling and spacing factor 1 OS=Mus musculus OX=10090 GN=Rsf1 PE=1 SV=2	130089880	167690064	208019840	134280112	160019974	169369840	118970024	224959920	130589896	160972420	166510000	273489824	122039968	94673976	164178442	118770072	82080032	180119952	188780080	142437534	98006056	75342976	261229792	90825960	131351196	124650104	101719976	176680096	79012976	120515788
E9PWY6;O88986;A0A2R8VHE4	tr|E9PWY6|E9PWY6_MOUSE 2-amino-3-ketobutyrate coenzyme A ligase, mitochondrial OS=Mus musculus OX=10090 GN=Gcat PE=1 SV=1;sp|O88986|KBL_MOUSE 2-amino-3-ketobutyrate coenzyme A ligase, mitochondrial OS=Mus musculus OX=10090 GN=Gcat PE=1 SV=2;tr|A0A2R8VHE4|A	826349632	697459840	497799968	515769600	634344760	566100352	679370368	821410624	528999712	648970264	968239744	697620672	689630336	555329472	727705056	685669568	614209792	451239904	678890176	607502360	812630336	716169408	472660288	550660352	638030096	765809856	725530688	588580544	411520352	622860360
E9PWY9;Q8C0C7	tr|E9PWY9|E9PWY9_MOUSE Phenylalanine--tRNA ligase OS=Mus musculus OX=10090 GN=Farsa PE=1 SV=1;sp|Q8C0C7|SYFA_MOUSE Phenylalanine--tRNA ligase alpha subunit OS=Mus musculus OX=10090 GN=Farsa PE=1 SV=1	2465899776	3088699392	2589998848	2757602816	2725550208	2650398720	2660802304	2617902592	2528397568	2614375296	2486502400	2095400960	3129203456	2639699968	2587701696	2453697792	2748498432	2387298816	2443599616	2508273664	2541802752	2691501312	2508598784	2552698880	2573650432	2654097152	2529997312	2307597824	2495199232	2496722880
E9PX30;Q8BPM2;E9Q1T3	tr|E9PX30|E9PX30_MOUSE Mitogen-activated protein kinase kinase kinase kinase 5 OS=Mus musculus OX=10090 GN=Map4k5 PE=1 SV=1;sp|Q8BPM2|M4K5_MOUSE Mitogen-activated protein kinase kinase kinase kinase 5 OS=Mus musculus OX=10090 GN=Map4k5 PE=1 SV=2;tr|E9Q1T3|	99908032	3.16228e+06	3.16228e+06	56066012	4.05746e+07	3.16228e+06	92787040	111080080	54027988	6.52643e+07	62818024	3.16228e+06	105909928	78878968	6.26923e+07	3.16228e+06	73625984	61471980	66079020	5.10848e+07	75046992	86242040	94148008	69924024	81340266	3.16228e+06	52285000	67318000	88924968	5.29226e+07
E9PX53;E9QPR5;Q8K2V1;E0CXK8	tr|E9PX53|E9PX53_MOUSE Serine/threonine-protein phosphatase 4 regulatory subunit 1 OS=Mus musculus OX=10090 GN=Ppp4r1 PE=1 SV=1;tr|E9QPR5|E9QPR5_MOUSE Serine/threonine-protein phosphatase 4 regulatory subunit 1 OS=Mus musculus OX=10090 GN=Ppp4r1 PE=1 SV=1;	454900128	539969728	248249776	270520064	378409924	359749920	428410176	283990176	287399872	339887536	403549632	409049952	359560384	296459776	367154936	344429856	375819904	257829776	348640192	331679932	474950272	376550144	257080128	286530240	348777696	369089760	398819776	355849760	250030000	343447324
E9PX62;E9PXW8;E9PXW1;Q8C2B3;E9PZG4	tr|E9PX62|E9PX62_MOUSE Histone deacetylase OS=Mus musculus OX=10090 GN=Hdac7 PE=1 SV=1;tr|E9PXW8|E9PXW8_MOUSE Histone deacetylase OS=Mus musculus OX=10090 GN=Hdac7 PE=1 SV=1;tr|E9PXW1|E9PXW1_MOUSE Histone deacetylase OS=Mus musculus OX=10090 GN=Hdac7 PE=1	82566040	122959936	3.16228e+06	83716032	7.31011e+07	3.16228e+06	76583000	76918984	69780992	5.66113e+07	3.16228e+06	82715024	73483040	3.16228e+06	4.06307e+07	69135968	69996000	3.16228e+06	98554976	6.02123e+07	3.16228e+06	91565008	3.16228e+06	105060064	5.07374e+07	73671024	87969984	3.16228e+06	3.16228e+06	4.19914e+07
E9Q585;E9PX68;E9Q1Q0	tr|E9Q585|E9Q585_MOUSE Solute carrier family 4 (anion exchanger), member 1, adaptor protein OS=Mus musculus OX=10090 GN=Slc4a1ap PE=1 SV=1;tr|E9PX68|E9PX68_MOUSE Solute carrier family 4 (anion exchanger), member 1, adaptor protein OS=Mus musculus OX=10090	87159032	64694988	93916024	78022016	80948015	82349024	72022016	86786992	109259880	87604478	73559000	91861960	55792992	92055008	78317240	3.16228e+06	81966016	96664000	86349960	6.70356e+07	100400016	68235984	78294992	112600016	89882752	74510040	71254968	123079880	77401968	86561714
E9PX70;Q60847	tr|E9PX70|E9PX70_MOUSE Collagen alpha-1(XII) chain OS=Mus musculus OX=10090 GN=Col12a1 PE=1 SV=1;sp|Q60847|COCA1_MOUSE Collagen alpha-1(XII) chain OS=Mus musculus OX=10090 GN=Col12a1 PE=2 SV=3	723140032	786589504	540859776	623269440	668464688	788490048	937640512	653260480	788330816	791930464	760380608	656480192	530389696	558039552	626322512	863359296	724729728	554610432	540699456	670849728	652870400	646090240	331960000	400640256	507890224	683779584	669289472	499379840	470179936	580657208
F8VPX1;E9PXY8;Q6A4J8	tr|F8VPX1|F8VPX1_MOUSE Ubiquitin carboxyl-terminal hydrolase 7 OS=Mus musculus OX=10090 GN=Usp7 PE=1 SV=1;tr|E9PXY8|E9PXY8_MOUSE Ubiquitin carboxyl-terminal hydrolase 7 OS=Mus musculus OX=10090 GN=Usp7 PE=1 SV=1;sp|Q6A4J8|UBP7_MOUSE Ubiquitin carboxyl-term	752940224	758769344	600030656	915860224	756900112	735359808	809509952	712389312	808229312	766372096	766620800	858329088	602229824	808989312	759042256	794589248	986349760	667299520	807009152	813811920	738669504	665319808	833660160	698469888	734029840	683579904	652470528	731859264	610939712	669712352
E9PY45;Q9D6M3;E9PV90;A0A0J9YTY6	tr|E9PY45|E9PY45_MOUSE Mitochondrial glutamate carrier 1 (Fragment) OS=Mus musculus OX=10090 GN=Slc25a22 PE=1 SV=4;sp|Q9D6M3|GHC1_MOUSE Mitochondrial glutamate carrier 1 OS=Mus musculus OX=10090 GN=Slc25a22 PE=1 SV=1;tr|E9PV90|E9PV90_MOUSE Mitochondrial gl	144690000	135840112	200240016	219789856	175139996	153140160	213169872	167249872	180210160	178442516	146589984	214100144	159849936	204000112	181135044	166079824	159619840	218210080	181400064	181327452	159469888	167020112	232149856	169630000	182067464	146530128	176159808	212430144	187959824	180769976
E9PY48;Q8BSP2	tr|E9PY48|E9PY48_MOUSE Condensin-2 complex subunit H2 OS=Mus musculus OX=10090 GN=Ncaph2 PE=1 SV=1;sp|Q8BSP2|CNDH2_MOUSE Condensin-2 complex subunit H2 OS=Mus musculus OX=10090 GN=Ncaph2 PE=1 SV=1	3.16228e+06	73054984	3.16228e+06	3.16228e+06	2.06355e+07	3.16228e+06	61551000	54817984	3.16228e+06	3.06734e+07	55814988	48427012	63054972	3.16228e+06	4.26148e+07	66559968	42650984	3.16228e+06	3.16228e+06	2.88839e+07	60540012	3.16228e+06	3.16228e+06	3.16228e+06	1.75067e+07	37924004	3.16228e+06	3.16228e+06	3.16228e+06	1.18527e+07
E9PY55;E9Q701;F8VQL9;Q9WU42;E9Q9V3;F6Z4B2	tr|E9PY55|E9PY55_MOUSE Nuclear receptor corepressor 2 OS=Mus musculus OX=10090 GN=Ncor2 PE=1 SV=1;tr|E9Q701|E9Q701_MOUSE Nuclear receptor corepressor 2 OS=Mus musculus OX=10090 GN=Ncor2 PE=1 SV=1;tr|F8VQL9|F8VQL9_MOUSE Nuclear receptor corepressor 2 OS=Mus	618019648	815979520	1025200832	663850240	780762560	988479040	693780032	1284500096	804740480	942874912	696879616	577029568	448310496	1009999360	683054760	495650080	648379904	693630784	818740032	664100200	654350144	864970368	1067200256	698189248	821177504	410179712	509389888	901000960	814939136	658877424
Q8CCN6;E9PY58;Q60649	tr|Q8CCN6|Q8CCN6_MOUSE Caseinolytic peptidase B protein homolog OS=Mus musculus OX=10090 GN=Clpb PE=1 SV=1;tr|E9PY58|E9PY58_MOUSE Caseinolytic peptidase B protein homolog OS=Mus musculus OX=10090 GN=Clpb PE=1 SV=1;sp|Q60649|CLPB_MOUSE Caseinolytic peptidas	70619968	118749992	3.16228e+06	60330992	6.32158e+07	159780096	117599888	64493996	81869960	105935985	139279904	95678000	79414968	77629032	98000476	146319840	156180016	67205968	89340992	114761704	94754048	97909040	68096024	55329000	79022028	146909984	89863976	67321032	74336968	94607990
E9PY85;Q99L28;G3UW80	tr|E9PY85|E9PY85_MOUSE Probable ribosome biogenesis protein RLP24 OS=Mus musculus OX=10090 GN=Rsl24d1 PE=1 SV=1;sp|Q99L28|RLP24_MOUSE Probable ribosome biogenesis protein RLP24 OS=Mus musculus OX=10090 GN=Rsl24d1 PE=2 SV=1;tr|G3UW80|G3UW80_MOUSE Probable r	160720016	173259872	242429984	181060192	189367516	249170032	236229904	208170176	168060176	215407572	166090048	147809888	345400096	182639920	210484988	226370224	223600128	285309696	3.16228e+06	1.84611e+08	172360144	221029856	3.16228e+06	201429872	1.49496e+08	212309824	198260176	187519936	165530048	190904996
E9PY90;H3BKH2;H3BJS0;H3BJI6;H3BK44;H3BK48;E9Q3S2;A0A1W2P711;Q91ZV0;H3BJ71;H3BKL6;H3BL19	tr|E9PY90|E9PY90_MOUSE Melanoma inhibitory activity protein 2 OS=Mus musculus OX=10090 GN=Mia2 PE=1 SV=1;tr|H3BKH2|H3BKH2_MOUSE Melanoma inhibitory activity protein 2 OS=Mus musculus OX=10090 GN=Mia2 PE=1 SV=1;tr|H3BJS0|H3BJS0_MOUSE Melanoma inhibitory act	193199920	193330208	218639840	194400016	199892496	207399968	190540096	106730104	174390096	169765066	179379856	125829912	70910008	140919968	129259936	227049776	101959928	218770000	171079952	179714914	198220128	119019928	154630032	214699952	171642510	166489888	81842008	209839856	166680112	156212966
E9PYF1;Q8VCT3	tr|E9PYF1|E9PYF1_MOUSE Aminopeptidase B OS=Mus musculus OX=10090 GN=Rnpep PE=1 SV=1;sp|Q8VCT3|AMPB_MOUSE Aminopeptidase B OS=Mus musculus OX=10090 GN=Rnpep PE=1 SV=2	1164399488	1326899456	1200699648	1228099072	1230024416	1101899264	1312099200	1231899264	1131599744	1194374368	1196598784	1290000768	1284700288	1167500160	1234700000	1292200832	1240000768	1180000640	1190400640	1225650720	1179399680	1304099328	1161200128	1169499008	1203549536	1371098752	1041499776	1000500800	1100301056	1128350096
F6TFN2;E9PYI7;F6VG99;E9PYF4	tr|F6TFN2|F6TFN2_MOUSE LIM domain only 7 (Fragment) OS=Mus musculus OX=10090 GN=Lmo7 PE=1 SV=1;tr|E9PYI7|E9PYI7_MOUSE LIM domain only 7 OS=Mus musculus OX=10090 GN=Lmo7 PE=1 SV=1;tr|F6VG99|F6VG99_MOUSE LIM domain only 7 (Fragment) OS=Mus musculus OX=10090	898170240	574550080	752409664	558580224	695927552	773820800	750230208	528730272	671440128	681055352	685999424	503230528	845949248	648009856	670797264	750699904	721629888	733869248	599900224	701524816	628920064	527609888	655539520	663980032	619012376	851200320	671109952	686180224	609279744	704442560
E9PYF7;A0A0G2JG85	tr|E9PYF7|E9PYF7_MOUSE AP1AR OS=Mus musculus OX=10090 GN=Ap1ar PE=1 SV=1;tr|A0A0G2JG85|A0A0G2JG85_MOUSE Adaptor-related protein complex 1-associated regulatory protein OS=Mus musculus OX=10090 GN=Ap1ar PE=1 SV=1	3.16228e+06	60236012	3.16228e+06	73722000	3.50706e+07	64448976	55467984	59884008	3.16228e+06	4.57408e+07	92066032	58048000	3.16228e+06	3.16228e+06	3.91096e+07	61971020	54809020	59641028	3.16228e+06	4.48958e+07	3.16228e+06	55415028	3.16228e+06	3.16228e+06	1.62255e+07	76099032	50622024	3.16228e+06	3.16228e+06	3.32614e+07
E9PYG6;A0A286YDU0	tr|E9PYG6|E9PYG6_MOUSE RAS p21 protein activator 1 OS=Mus musculus OX=10090 GN=Rasa1 PE=1 SV=1;tr|A0A286YDU0|A0A286YDU0_MOUSE RAS p21 protein activator 1 (Fragment) OS=Mus musculus OX=10090 GN=Rasa1 PE=1 SV=1	174740080	154180112	92481000	59023984	120106294	72991000	69704032	76277960	78545032	74379506	129059864	159259920	132889984	88579040	127447202	86325976	73428032	73745960	98930968	83107734	70032976	87186976	75492024	52792976	71376238	82218032	93530952	56378980	102270048	83599503
E9PYH2;Q91V12	tr|E9PYH2|E9PYH2_MOUSE Cytosolic acyl coenzyme A thioester hydrolase OS=Mus musculus OX=10090 GN=Acot7 PE=1 SV=1;sp|Q91V12|BACH_MOUSE Cytosolic acyl coenzyme A thioester hydrolase OS=Mus musculus OX=10090 GN=Acot7 PE=1 SV=2	1966498176	2479697408	2688801536	2293302016	2357074784	1777198080	2325100544	1936901248	2448697344	2121974304	1977801216	2584697856	2113297792	2476698880	2288123936	1936199552	2199298560	2609500160	2470002176	2303750112	2086300928	2190002176	2810699264	2364198400	2362800192	2190002176	2278499072	2725299968	2300600576	2373600448
F8VQK6;E9PYR1	tr|F8VQK6|F8VQK6_MOUSE F-box and leucine-rich repeat protein 18 OS=Mus musculus OX=10090 GN=Fbxl18 PE=1 SV=1;tr|E9PYR1|E9PYR1_MOUSE F-box and leucine-rich repeat protein 18 OS=Mus musculus OX=10090 GN=Fbxl18 PE=1 SV=1	77706976	3.16228e+06	98405008	70392992	6.24168e+07	77587960	59690028	66747976	66880020	67726496	78423960	77063024	3.16228e+06	76863008	5.88781e+07	78628984	90137992	3.16228e+06	94034992	6.64911e+07	85907960	3.16228e+06	3.16228e+06	65083992	3.93291e+07	3.16228e+06	88260032	78007968	86411040	6.39603e+07
E9PYT3;Q91YH5	tr|E9PYT3|E9PYT3_MOUSE Atlastin-3 OS=Mus musculus OX=10090 GN=Atl3 PE=1 SV=1;sp|Q91YH5|ATLA3_MOUSE Atlastin-3 OS=Mus musculus OX=10090 GN=Atl3 PE=1 SV=1	458409824	565009984	427449792	413080320	465987480	517160032	528609536	395840192	382880384	456122536	540649600	575179968	461030496	389399968	491565008	524609600	515889664	536740032	444889824	505532280	543270208	490620128	611550400	576520384	555490280	461679904	474850144	500609536	382279712	454854824
E9PZ00;Q8BFQ1;K3W4L3;J3QPG5;Q61207	tr|E9PZ00|E9PZ00_MOUSE Prosaposin OS=Mus musculus OX=10090 GN=Psap PE=1 SV=1;tr|Q8BFQ1|Q8BFQ1_MOUSE Prosaposin OS=Mus musculus OX=10090 GN=Psap PE=1 SV=1;tr|K3W4L3|K3W4L3_MOUSE Prosaposin OS=Mus musculus OX=10090 GN=Psap PE=1 SV=1;tr|J3QPG5|J3QPG5_MOUSE Pr	239190080	199510112	100139976	159489840	174582502	236280240	221049760	132650032	145050128	183757540	178160176	212280000	133440024	104279968	157040042	222120240	308789920	161490176	178609872	217752552	204880016	209599920	233150160	89716000	184336524	211719952	168249968	129880080	182190096	173010024
E9PZ21;Q91W59	tr|E9PZ21|E9PZ21_MOUSE RNA-binding motif, single-stranded-interacting protein 1 OS=Mus musculus OX=10090 GN=Rbms1 PE=1 SV=1;sp|Q91W59|RBMS1_MOUSE RNA-binding motif, single-stranded-interacting protein 1 OS=Mus musculus OX=10090 GN=Rbms1 PE=1 SV=1	1259399296	824669248	596330368	579410240	814952288	893390272	898789760	739900032	658140096	797555040	963399936	743620288	601310144	647240512	738892720	995589376	860790400	603560384	804030400	815992640	994800448	887949184	553130240	676259520	778034848	997210688	909279360	506850368	732010304	786337680
E9PZ30;Q8K154	tr|E9PZ30|E9PZ30_MOUSE UDP-glucuronosyltransferase OS=Mus musculus OX=10090 GN=Ugt2b34 PE=1 SV=1;tr|Q8K154|Q8K154_MOUSE UDP-glucuronosyltransferase OS=Mus musculus OX=10090 GN=Ugt2b34 PE=1 SV=1	25876992	20083010	43579020	3.16228e+06	2.31753e+07	3.16228e+06	3.16228e+06	3.16228e+06	3.16228e+06	3.16228e+06	3.16228e+06	20151990	3.16228e+06	3.16228e+06	7.40971e+06	3.16228e+06	3.16228e+06	60006032	3.16228e+06	1.73732e+07	3.16228e+06	3.16228e+06	91166952	3.16228e+06	2.51634e+07	3.16228e+06	3.16228e+06	76537024	3.16228e+06	2.1506e+07
[truncated: 3,268 more rows]

## Sheet: Table S1b_FCs
Table S1. The LFQ intensity values of 3,973 proteins detected in all samples and their fold changes (FCs) compared to solvent control.
Majority protein IDs	Fasta headers	EGCG	EGC	GA	PG	t-BHQ
[truncated: 3,973 more rows]

[truncated: 3 more sheets: Table S2, Table S3, Table S4]
